# Supplementary material for: Subunit Vaccines Using TLR Triagonist Combination Adjuvants Provide Protection Against Coxiella burnetii While Minimizing Reactogenic Responses
Source: Front Immunol. 2021 Mar 17;12:653092. doi: 10.3389/fimmu.2021.653092 (PMC8010241; doi:10.3389/fimmu.2021.653092)
Supplement: Supplementary file 1 [file Table_1.xlsx]

## Sheet: Challenge Clinical Data
Temperature (C)																			Weight (g)
Days Post-Infection	-7	-6	0	1	2	3	4	5	6	7	8	9	10	11	12	13	14		Days Post-Infection	0	1	2	3	4	5	6	7	8	9	10	11	12	13	14		Spleen		Lungs		Groups	ID
A1	38.6	38.6	38.7	38.5	38.4	37.9	38.5	38.3	38.5	38.5	39.4	39.7	38.8	38.5	38.7	37.9	38.2		A1	451.4	435.5	471.6	467.9	489.3	491	484.6	483.5	492.1	479.6	483.3	474.6	481.1	485.2	492		2.7		4.4		Vaccine A	A1-5
A2	40.1	40.6	40.1	40.2	40.1	39.8	40.1	39.8	39.9	39.9	40.8	39.4	39.4	39.9	39.8	39.8	39.9		A2	672.3	649	674.8	686.6	685.3	685.1	698.5	703.6	692	680.6	716.2	729.6	729	737.5	725.5		1.9		5.4		Vaccine B	B1-5
A3	38.9	38.8	39.3	39	38.8	38.7	38.7	39.7	39.1	40.2	39.2	38.6	38.4	38.7	38.6	38.3	38.8		A3	685.8	654	662.6	671.1	676.3	659.1	655.4	652.5	651.6	659	675	666.3	671.7	678.9	701.3		3.6		5		Vaccine C	C1-5
A4	38	38.7	38.5	38.5	38.6	38.4	38.4	38.4	38.7	38.9	39.8	39.4	39	37.9	38.5	37.9	38.3		A4	633.4	615.8	630.4	639.7	653.9	664.4	660.8	640	637.3	627.5	631.5	619	637.2	632.1	666.4		2.4		3.5		Vaccine D	D1-5
A5	38.6	39.5	39.6	39.3	38.7	39.6	40.5	39.8	40.5	41	40.8	39.6	39	39.7	39.7	39	39		A5	521.5	507.6	512.8	521.2	509.8	506.1	514	508	492.5	480.4	486.2	494.5	509.7	517.5	529.6		1.5		4.1		Vaccine E	E1-5
B1	38.8	38.5	38.9	38.7	38.2	38.6	38.9	38.6	38.8	38.8	38.1	37.9	38.5	38.3	38.4	37.9	38		B1	729.1	711.5	718.2	725.3	697.2	709.4	729.8	730.1	739	749	746.5	754.2	759	753.4	765.8		1.4		4.7		Vaccine F	F1-5
B2	38.3	38.4	38.7	38.5	38.5	38.4	39	38.5	38.6	39	38.8	38.2	39	38.8	38.6	38.2	38.3		B2	553.5	544.6	544.7	545	553.6	545	560.2	550	550.2	544.6	572.1	569	582	577.5	582.6		1.2		4.1		Sham	G1-5
B3	38.4	38.5	38.6	38.5	38.6	38.5	39	38.6	39.3	39.4	39	38.3	38.5	38.3	38.4	38.9	38.5		B3	617.4	615	637.4	655	631.4	641.6	639.8	634.2	638.2	633.4	634	618.8	632.5	633	643.7		0.9		4.1		WCV	H1-5
B4	38	38.4	38.4	38.4	38	37.6	39.5	39.3	39.9	39.8	39.4	39.3	38.5	38.2	38.6	37.9	38.3		B4	575.6	549.5	563.5	561.8	532.4	517.5	507.4	494	497	500.3	519.5	532	550	534.5	533.3		1.8		4.7
B5	38.9	38.7	38.1	38.6	38.5	39.2	40.2	40.2	39.8	40.4	40.4	39.8	39.5	39	39	38.8	38.5		B5	554.5	544.4	546.8	562.4	550.4	541.1	525.7	498.6	478	467.5	466.6	479.7	500	510.2	529.6		1.4		3.1
C1	38.6	39	38.5	38.5	39	38.3	39.4	39.3	39.5	39.4	39.3	39.5	39.4	38.9	39.2	38.5	38.5		C1	644	617	627	635	620.7	629	617.8	606.1	595.6	601.2	614.8	617.7	627.3	612.1	615.3		1.9		3.7
C2	38.5	38.8	38.6	37.5	39.3	39.6	40	39.5	39.7	38.4	38.1	38.2	38.9	38.5	38.5	38.2	38.9		C2	610.2	567.7	530.7	550.3	528	522.1	528.3	536.1	549.7	564	556.9	567.4	556	587.1	601.6		2.3		3.3
C3	38.5	38.6	38.3	39	38.1	38.6	39.3	39.1	38.4	39.5	39	38.5	38.5	38.4	38.2	38.3	38.1		C3	541.2	511.4	522.7	527.3	516.3	483.4	473.6	489	490.5	499.5	492	514.3	509	514.3	522.8		1.2		3.8
C4	38.5	38.8	38.1	38.2	37.9	39.2	40	39.8	39.2	38.8	38.1	38.1	37.8	38.1	38.1	37.5	38.1		C4	622.1	570.7	597.8	600.4	584.3	578.8	569.5	592	588.2	580.4	585.6	614.2	612	612.4	610		1.1		4.4
C5	38.3	39.4	39	39.2	38.9	38.4	38.9	38.8	39	38.8	38.9	39	39.2	39.4	39.3	38.9	39.2		C5	583.8	572.9	562.3	572.5	569.4	577.3	562.4	605.2	592.9	604	615.9	610.6	613	604	601		1.9		3.3
D1	38.6	38.5	37.2	38.7	38.6	38.8	38.8	39.1	39	39.4	39.5	39.4	38.9	38.9	38.5	38.3	38.5		D1	615.2	568.6	573.6	595.6	596	607.1	611.1	605.6	580.2	563.5	573.5	572.4	573.9	575.4	608.9		1.5		3.2
D2	38.3	38.5	38.2	38.5	38.2	38.3	38.5	38.5	38.5	38.5	38.7	38.5	38.6	38.5	38.4	38.4	38.5		D2	719.5	700.6	705	695.2	708.1	719.7	722.6	717.7	709.6	708.3	720.6	725.5	729.3	734.4	751		1.4		3.7
D3	38.8	38.9	38	39	39.4	39.1	40.1	40	40.2	40.4	39.5	39.2	39	38.9	38.9	38.9	39		D3	629.7	585.2	578.3	589.8	587.1	572	580.5	578.7	598.3	601.5	591.2	590.9	588	603	610		1.7		4
D4	38.5	38.4	37.9	38.6	38.3	38.2	39.1	38.6	38.5	38.8	38.8	38.6	38.1	38.4	38.6	38.4	38.9		D4	505.9	520.8	506.7	507.2	488.2	485.6	498.8	505.6	505.2	516	503.4	502	511.1	520.3	514.6		0.8		3.4
D5	38.8	38.7	37.8	38.6	38.3	39	38.6	38.6	38.9	39	39.4	38.7	39.6	39.1	39.1	38.7	38.9		D5	542.7	505.1	530.8	512.9	524.6	539.6	544.6	544.5	545	543	541	541	531	524.3	527.4		0.8		3.4
E1	38.6	38.8	39	38.8	38.4	38.8	39.1	39.1	38.7	38.8	38.6	38.4	38.3	38.3	38.3	38.2	38.2		E1	656	643.7	653.5	659.7	637	643.2	659.2	671.8	663.1	681	666	668.8	672	686.2	690.7		1.5		4.3
E2	38	38.7	38	38.6	38	38	39.3	39.2	39.1	39.3	38.6	38	38	37.6	38	37.9	38		E2	560.9	537.2	546.7	567.3	563.7	539	555.5	549.7	552	552.1	553.4	556.3	583.2	590.5	600		2.2		4.6
E3	39	38.7	39	39.1	39.6	39.7	39.4	39.4	39.3	39.3	39.5	39.1	39.7	40.6	40.3	40	39.3		E3	543.2	512.6	492.8	531.2	544.5	543.5	543.6	545.4	540	555.7	566.6	537	534	535.7	538.3		2		3.5
E4	38.7	38.5				38.9	39.2	39.6	38.8	40.9	38.3	38.5	40.8	40.6	40.7	38.5	38.3		E4	573.6	549.3	602.6	594.4	563.3	571.4	591.5	602.1	600.7	630	636	628.4	624.5	664.6	652.2		1.5		4.5
E5	38.8	38.8	38.8	38.8	39	39	40	39.3	39.5	39	38.3	38.2	38.3	38.7	38.4	38.4	38.4		E5	601.4	576	592	586.2	572	566.5	575.5	586	589.5	600.2	603	618.5	625	639.5	639		1.5		4.4
F1	38.6	38.7	38.6	38.8	38.8	38.7	38.6	38.5	38.4	39.1	39.4	38.8	38.4	38.4	38.1	38	38.3		F1	665	639.6	646.7	632.7	638.8	656.4	656.9	656.4	643.1	651.2	656	663.6	670.4	669.7	671.2		2.3		3.2
F2	38.5	38.7	38.4	38.6	38.7	38.7	38.5	38.4	38.3	38.6	38.1	38.4	38.4	38.4	38.3	38.3	38.5		F2	674.8	662.1	675.7	669.7	660.4	630.8	651.1	655	659.1	661.2	667.6	680	677.2	687.3	695		1.5		4.5
F3	38.1	38.7	37.8	37.9	38.8	38.7	38.5	38.3	38.3	38.5	38.2	38.2	38.6	38.6	38.4	38.6	38.6		F3	615.1	576	565	593.9	583.1	573.6	593.9	584.3	582.7	614.6	621.6	608.9	613.5	627.6	628.2		1.2		3.7
F4	38.3	38.5	38	38.4	38.6	38.2	39.2	38.9	38.6	39.2	38.5	38.4	38.1	38.1	38	38.1	38.1		F4	593	534.7	533.5	556.5	556.2	531.1	527.7	533.8	544.2	556	544.5	562.2	578.1	587.1	584.8		1.4		3.8
F5	38.8	39	37.9	39.4	38.9	38.9	40.2	38.8	39.4	39.7	39.5	39	38.5	38.3	38.2	38.4	38.3		F5	549.1	561.6	559.5	531	533.2	541.3	560.5	542.8	545.6	565.7	564.2	568.2	563.5	561.4	562.7		2.3		4.4
G1	38.6	38.8	38.6	38.8	38.6	39.1	39.2	40	40	40.5	40.5	40.5	39.9	39.5	38.8	38.4	38.3		G1	598.5	558.6	576.6	585.6	577.8	559.4	533.8	513.3	493.2	479	472.3	470	495.5	522.8	538		2.9		4.3
G2	38.1	38.3	37.7	38.2	37.8	38.2	38	39	38.3	39	38.8	38.8	38.2	37.8	37.4	37.5	37.3		G2	631.9	597.5	607.8	618.6	613.3	597.2	573	564.1	547.4	552	554.2	570	585	584.7	564		3.3		4.7
G3	38.6	38.5	38.3	38.5	38.8	38.7	39	39.7	40	40	40	39.8	39.5	38.8	38.1	37.8	37.5		G3	668.6	636	659.7	665.4	654.6	635.3	617.3	601	597.4	580	569.2	576.2	608.3	589.6	651		2.2		6.2
G4	38.8	38.8	38.8	39.6	39	39.3	39.2	40.5	40.7	40.8	40.5	40	39.8	39.1	38.8	38.5	38.4		G4	592.4	560.4	567	562.1	560.5	542.6	518.6	504.5	490.7	488.4	497.1	518.7	535.3	551.3	556.7		2.4		7.8
G5	38.2	38.2	37.6	38.6	38.1	38.4	39.5	40.2	40	40.2	40	39.5	38.7	38.1	38.1	38.3	38.4		G5	576.9	557.8	562.5	569.4	555.7	538.1	532.2	524.8	518.1	520	524	527.6	551.2	560	564		1.9		5.5
H1	38.8	39.1	38.9	38.9	38.7	39.3	38.9	38.5	39.1	38.6	38.9	38.4				38.6	38.8		H1	547.5	524.3	523.1	534.9	535.2	550	556.6	552.1	562.6	588.8	565.4	574.5	594	604.4	603		0.8		3.4
H2	38.4	38.3	38.3	39.3	38.7	38.6	39	38.4	39.2	38.2	38.3	38.6	38.1	38.4	38.4	38.6	38.4		H2	539.3	506.7	513.7	512.4	499.3	518	528	522.7	528.7	529.5	526.3	520.9	526.4	533.7	549.6		0.9		4.2
H3	38.4	38.6	38.8	38.9	38.9	38.7	38.5	38.8	38.5	38.6	38.5	38.7	39	38.8	38.1	38.6	38.4		H3	636.5	611.4	609.2	609.7	610.7	620.9	636.7	637.5	639.3	647.8	631.7	634.7	631	624.6	639.6		0.9		3.5
H4	38.6	38.8	38.5	38.5	38.5	39.2	39.2	38.7	38.3	38.5	38.4	38.5	38.5	38.6	38.4	38.8	38.3		H4	555.5	513.9	529.1	547.3	530.5	513	514.3	539.5	553.4	544.4	552.7	559.3	559.4	548	550.2		0.9		3.7
H5	38.6	38.4	38.2	38.6	38.6	39.1	38.5	39	39.3	39	38.6	38.8	38.8	38.9	38.9	39.1	39		H5	573.8	529.3	538	536.5	528.4	557.2	571.8	568.1	570.3	575.8	572.1	586.8	606	596.5	610.8		0.9		4.3

## Sheet: Serum Microarray (Total IgG)
Group	blank avg		6 Ag	6 Ag	6 Ag	6 Ag	6 Ag	6 Ag + AV + MPLA + Glupol	6 Ag + AV + MPLA + Glupol	6 Ag + AV + MPLA + Glupol	6 Ag + AV + MPLA + Glupol	6 Ag + AV + MPLA + Glupol	6 Ag + AV + MPLA + CpG + 2Bxy	6 Ag + AV + MPLA + CpG + 2Bxy	6 Ag + AV + MPLA + CpG + 2Bxy	6 Ag + AV + MPLA + CpG + 2Bxy	6 Ag + AV + MPLA + CpG + 2Bxy	6 Ag + AV + TLR 4/7/9	6 Ag + AV + TLR 4/7/9	6 Ag + AV + TLR 4/7/9	6 Ag + AV + TLR 4/7/9	6 Ag + AV + TLR 4/7/9	6 Ag + AV + TLR1/2/4/9	6 Ag + AV + TLR1/2/4/9	6 Ag + AV + TLR1/2/4/9	6 Ag + AV + TLR1/2/4/9	6 Ag + AV + TLR1/2/4/9	6 Ag + TLR4 + CpG + 2Bxy	6 Ag + TLR4 + CpG + 2Bxy	6 Ag + TLR4 + CpG + 2Bxy	6 Ag + TLR4 + CpG + 2Bxy	6 Ag + TLR4 + CpG + 2Bxy	Sham	Sham	Sham	Sham	Sham	WCV	WCV	WCV	WCV	WCV		6 Ag	6 Ag	6 Ag	6 Ag	6 Ag	6 Ag + AV + MPLA + Glupol
			post prime d7	post prime d7	post prime d7	post prime d7	post prime d7	post prime d7	post prime d7	post prime d7	post prime d7	post prime d7	post prime d7	post prime d7	post prime d7	post prime d7	post prime d7	post prime d7	post prime d7	post prime d7	post prime d7	post prime d7	post prime d7	post prime d7	post prime d7	post prime d7	post prime d7	post prime d7	post prime d7	post prime d7	post prime d7	post prime d7	post prime d7	post prime d7	post prime d7	post prime d7	post prime d7	post prime d7	post prime d7	post prime d7	post prime d7	post prime d7		post boost d21	post boost d21	post boost d21	post boost d21	post boost d21	post boost d21
Timepoint			2	2	2	2	2	2	2	2	2	2	2	2	2	2	2	2	2	2	2	2	2	2	2	2	2	2	2	2	2	2	2	2	2	2	2	2	2	2	2	2		3	3	3	3	3	3
Sample			A1	A2	A3	A4	A5	B1	B2	B3	B4	B5	C1	C2	C3	C4	C5	D1	D2	D3	D4	D5	E1	E2	E3	E4	E5	F1	F2	F3	F4	F5	G1	G2	G3	G4	G5	H1	H2	H3	H4	H5		A1	A2	A3	A4	A5	B1
Name			s3_2	s3_4	s3_6	s3_8	s3_10	s3_12	s3_14	s3_16	s4_1	s4_3	s4_5	s4_7	s4_9	s4_11	s4_13	s4_15	s4_2	s4_4	s4_6	s4_8	s4_10	s4_12	s4_14	s4_16	s5_1	s5_3	s5_5	s5_7	s5_9	s5_11	s5_13	s5_15	s5_2	s5_4	s5_6	s5_8	s5_10	s5_12	s5_14	s5_16		s6_1	s6_3	s6_5	s6_7	s6_9	s6_11
CBU_0307 _0.1	501.875		-296.875	-336.875	-358.875	-188.875	-19.875	-204.875	-218.875	-233.875	-111.875	-296.875	-199.875	-235.875	-57.875	-270.875	-237.875	-239.875	-314.875	-189.875	-187.875	-243.875	-50.875	-440.875	10.125	-250.875	-209.875	-204.875	-199.875	-294.875	-170.875	-463.875	-291.875	-197.875	-170.875	-193.875	-348.875	471.125	-226.875	-232.875	-126.875	173.125		-194.875	-291.875	-259.875	-100.875	-169.875	-145.875
CBU_0545_0.1	21.25		-14.25	-5.25	-33.25	26.75	63.75	1746.75	110.75	2020.75	6091.75	113.75	128.75	173.75	345.75	-17.25	510.75	37.75	-50.25	299.75	173.75	-26.25	102.75	1115.75	-5.25	35.75	38.75	0.75	1262.75	90.75	30.75	119.75	-22.25	-42.25	-21.25	-4.25	-14.25	92.75	39.75	-11.25	123.75	-25.25		9014.75	14230.8	32651.8	43390.8	46249.8	49577.8
CBU_0612-Sortag_0.1	49.375		20860.6	-38.375	53.625	-29.375	219.625	-45.375	-45.375	-55.375	0.625	528.625	29.625	-11.375	289.625	82.625	53.625	13.625	161.625	-57.375	122.625	90.625	68.625	34.625	179.625	-40.375	9.625	34.625	-1.375	50.625	-30.375	-44.375	-22.375	107.625	22.625	65.625	3.625	92.625	34.625	-17.375	15.625	-58.375		77.625	146.625	223.625	174.625	256.625	4170.62
CBU_0891_0.1	28		2	25	-9	1	40	-32	-24	287	37	42	344	-32	573	-26	80	-8	-34	62	4	-29	-40	144	-25	-1	-19	-1	-13	-33	2087	78	-34	-18	3	9	-31	203	-24	-33	-18	-28		9724	9204	80	51649	40318	7191
CBU_1398-GST _0.1	0.125		10.875	132.875	5.875	36.875	49.875	25361.9	1227.88	15083.9	18981.9	3663.88	1990.88	9682.88	6118.88	607.875	2557.88	3881.88	2467.88	4264.88	2181.88	248.875	599.875	1578.88	91.875	1612.88	1111.88	2877.88	24397.9	937.875	3450.88	1814.88	9.875	137.875	70.875	68.875	4.875	17.875	18.875	70.875	30.875	-19.125		44117.9	47512.9	23562.9	43745.9	53688.9	47267.9
CBU_1910-Sortag_0.1	50.75		-77.75	-27.75	-26.75	98.25	40.25	-19.75	184.25	909.25	3424.25	263.25	4025.25	792.25	23459.2	336.25	796.25	-50.75	-15.75	2968.25	531.25	-4.75	-3.75	10241.2	478.25	44.25	32.25	634.25	-8.75	-25.75	16972.2	5998.25	-48.75	-48.75	-44.75	139.25	-43.75	-89.75	21.25	220.25	-24.75	-0.75		154.25	129.25	149.25	43008.2	41299.2	41917.2
IVTT_CBU0307	2273.12		312.875	-466.125	273.875	206.875	593.875	-487.125	515.875	203.875	851.875	50.875	632.875	66.875	624.875	-492.125	724.875	-279.125	341.875	-321.125	848.875	7.875	336.875	-537.125	-118.125	-189.125	109.875	-613.125	439.875	-104.125	154.875	-561.125	12.875	-308.125	9.875	-20.125	-170.125	-461.125	123.875	-803.125	266.875	-453.125		683.875	-401.125	763.875	67.875	788.875	8678.88
IVTT_CBU0307a	2844.88		998.125	-529.875	963.125	1131.12	1308.12	-234.875	1050.12	502.125	1486.12	-579.875	996.125	1412.12	1141.12	-921.875	941.125	548.125	1031.12	-372.875	809.125	473.125	775.125	-508.875	670.125	229.125	1025.12	-568.875	805.125	566.125	456.125	-1329.88	636.125	47.125	898.125	-44.875	-553.875	-1055.88	491.125	-507.875	69.125	-192.875		1300.12	-1134.88	879.125	945.125	1041.12	8739.12
IVTT_CBU0311	1867.75		339.25	632.25	227.25	716.25	352.25	437.25	350.25	288.25	1421.25	264.25	1173.25	571.25	785.25	-258.75	459.25	287.25	441.25	267.25	225.25	355.25	129.25	196.25	25.25	22.25	613.25	-346.75	883.25	338.25	886.25	-605.75	-107.75	252.25	373.25	651.25	-773.75	525.25	429.25	219.25	163.25	-175.75		920.25	-257.75	1113.25	866.25	1321.25	13244.2
IVTT_CBU0315	1534.62		294.375	-65.625	365.375	190.375	623.375	-134.625	526.375	16.375	689.375	228.375	490.375	149.375	599.375	-323.625	573.375	-77.625	438.375	90.375	759.375	136.375	469.375	177.375	238.375	-44.625	368.375	-174.625	674.375	-334.625	340.375	-453.625	-61.625	-252.625	121.375	154.375	-565.625	-892.625	489.375	-337.625	205.375	-396.625		323.375	-277.625	348.375	72.375	704.375	8896.38
IVTT_CBU0395	2791.88		425.125	30.125	451.125	365.125	713.125	-104.875	241.125	57.125	1210.12	115.125	722.125	230.125	510.125	-778.875	321.125	22.125	282.125	-130.875	995.125	35.125	531.125	-364.875	-45.875	-535.875	167.125	-552.875	567.125	-22.875	-157.875	-1365.88	120.125	-507.875	312.125	56.125	-489.875	-63.875	-229.875	-420.875	-51.875	-660.875		938.125	-694.875	1019.12	4.125	663.125	10079.1
IVTT_CBU0404	1564.12		552.875	-362.125	557.875	574.875	695.875	-221.125	469.875	299.875	838.875	-357.125	538.875	318.875	639.875	-724.125	498.875	264.875	558.875	-274.125	935.875	221.875	583.875	-508.125	316.875	-71.125	239.875	-461.125	426.875	312.875	182.875	-845.125	136.875	-16.125	482.875	-214.125	-91.125	-556.125	301.875	-442.125	133.875	-20.125		404.875	-765.125	594.875	184.875	679.875	5522.88
IVTT_CBU0421	1401.12		346.875	53.875	219.875	-49.125	327.875	-36.125	376.875	-141.125	467.875	242.875	215.875	203.875	526.875	-193.125	190.875	-106.125	210.875	20.875	603.875	73.875	202.875	11.875	-98.125	-284.125	-28.125	-118.125	626.875	48.875	32.875	-800.125	-8.125	-837.125	86.875	134.875	-304.125	-569.125	512.875	-177.125	115.875	-440.125		412.875	-150.125	235.875	-134.125	510.875	10393.9
IVTT_CBU0433	3433.62		1214.38	-645.625	822.375	712.375	1217.38	-954.625	789.375	248.375	1920.38	-86.625	1031.38	543.375	1227.38	-1129.62	1103.38	274.375	1138.38	-641.625	1345.38	253.375	1139.38	-709.625	402.375	-144.625	250.375	-1029.62	812.375	111.375	164.375	-2018.62	-514.625	-917.625	793.375	-648.625	35.375	493.375	405.375	-788.625	417.375	-351.625		1082.38	-745.625	722.375	306.375	1441.38	11624.4
IVTT_CBU0498	3135.88		468.125	-618.875	-63.875	546.125	430.125	-536.875	322.125	273.125	1109.12	-139.875	1268.12	1081.12	387.125	-441.875	447.125	421.125	1039.12	-380.875	1151.12	128.125	398.125	-1051.88	153.125	-209.875	720.125	-743.875	820.125	124.125	436.125	-1540.88	39.125	88.125	116.125	-321.875	-239.875	485.125	279.125	-685.875	-506.875	-11.875		660.125	-706.875	953.125	569.125	418.125	10025.1
IVTT_CBU0545	3584.25		687.75	-409.25	19.75	558.75	192.75	-384.25	-57.25	2887.75	5880.75	365.75	969.75	721.75	1508.75	-636.25	1611.75	86.75	827.75	-187.25	1778.75	720.75	808.75	-111.25	-241.25	-231.25	641.75	-464.25	1443.75	368.75	771.75	-1502.25	-575.25	-103.25	166.75	184.75	-504.25	713.75	420.75	-794.25	234.75	-80.25		12284.8	17539.8	22533.8	38012.8	41191.8	47520.8
IVTT_CBU0573	1840.5		415.5	465.5	155.5	678.5	368.5	229.5	210.5	27.5	1294.5	413.5	859.5	506.5	766.5	-238.5	536.5	524.5	936.5	597.5	908.5	343.5	630.5	90.5	223.5	-142.5	574.5	175.5	760.5	354.5	365.5	-430.5	321.5	204.5	417.5	764.5	-743.5	635.5	623.5	220.5	465.5	355.5		799.5	-316.5	591.5	381.5	1059.5	12954.5
IVTT_CBU0577	2065.62		148.375	129.375	122.375	161.375	434.375	-15.625	211.375	3.375	580.375	321.375	331.375	14.375	622.375	-607.625	222.375	-186.625	558.375	22.375	597.375	-117.625	314.375	61.375	-387.625	-189.625	176.375	-103.625	10.375	-131.625	264.375	-1094.62	-454.625	-623.625	126.375	182.375	-333.625	-110.625	100.375	-394.625	-257.625	-633.625		235.375	-358.625	250.375	-131.625	830.375	12015.4
IVTT_CBU0611	2034.75		690.25	-50.75	-14.75	137.25	421.25	-57.75	310.25	-214.75	611.25	-13.75	255.25	140.25	307.25	-480.75	74.25	150.25	259.25	-79.75	562.25	-250.75	315.25	-299.75	49.25	-452.75	-30.75	-212.75	64.25	-231.75	361.25	-1028.75	-339.75	-305.75	308.25	436.25	-155.75	-181.75	104.25	-447.75	-40.75	-520.75		266.25	-265.75	367.25	31.25	838.25	12282.2
IVTT_CBU0612	2721.5		636.5	-268.5	276.5	526.5	902.5	67.5	343.5	29.5	850.5	91.5	681.5	644.5	591.5	-588.5	634.5	-75.5	620.5	53.5	600.5	26.5	572.5	-116.5	219.5	-10.5	504.5	104.5	713.5	-167.5	363.5	-874.5	57.5	-330.5	467.5	285.5	-230.5	-208.5	203.5	-359.5	-369.5	-543.5		377.5	-796.5	460.5	128.5	444.5	7539.5
IVTT_CBU0613	1577.25		292.75	429.75	485.75	315.75	758.75	114.75	765.75	302.75	696.75	47.75	573.75	370.75	489.75	-400.25	375.75	226.75	545.75	49.75	662.75	186.75	564.75	80.75	358.75	85.75	381.75	-171.25	547.75	-191.25	-13.25	-499.25	-232.25	-56.25	482.75	552.75	-601.25	-871.25	532.75	-135.25	151.75	-248.25		570.75	-418.25	512.75	380.75	603.75	9223.75
IVTT_CBU0626	1625.38		512.625	33.625	130.625	276.625	466.625	183.625	212.625	30.625	1058.62	220.625	537.625	293.625	672.625	-105.375	554.625	169.625	320.625	280.625	930.625	377.625	753.625	129.625	241.625	-132.375	106.625	-69.375	676.625	92.625	398.625	-196.375	286.625	-71.375	280.625	615.625	-777.375	181.625	122.625	29.625	78.625	-353.375		759.625	-249.375	656.625	259.625	611.625	11684.6
IVTT_CBU0628	1827.88		135.125	42.125	188.125	91.125	550.125	-222.875	737.125	-196.875	425.125	-165.875	127.125	66.125	266.125	-627.875	95.125	-66.875	370.125	58.125	372.125	-96.875	322.125	-271.875	177.125	-238.875	54.125	-434.875	232.125	-136.875	-233.875	-599.875	-321.875	-348.875	111.125	164.125	-453.875	-900.875	604.125	-357.875	261.125	-389.875		228.125	-457.875	192.125	88.125	580.125	9048.12
IVTT_CBU0630	1848.38		316.625	-166.375	286.625	364.625	306.625	-120.375	187.625	65.625	391.625	155.625	127.625	10.625	554.625	-439.375	473.625	-324.375	379.625	-238.375	520.625	88.625	376.625	-93.375	145.625	32.625	-55.375	-213.375	44.625	-200.375	57.625	-396.375	-72.375	-164.375	210.625	-173.375	-643.375	-896.375	312.625	-431.375	98.625	-426.375		173.625	-410.375	197.625	-123.375	852.625	8886.62
IVTT_CBU0664	1919.75		337.25	-159.75	-12.75	315.25	324.25	-166.75	193.25	-155.75	616.25	-25.75	537.25	317.25	565.25	-478.75	514.25	-60.75	305.25	-79.75	450.25	181.25	162.25	-159.75	99.25	-283.75	319.25	55.25	210.25	-128.75	-23.75	-904.75	121.25	-469.75	60.25	257.25	-57.75	201.25	359.25	-484.75	-110.75	-519.75		521.25	-397.75	583.25	87.25	775.25	8914.25
IVTT_CBU0718	1683.25		661.75	-302.25	427.75	591.75	731.75	-126.25	231.75	241.75	564.75	488.75	508.75	154.75	710.75	2.75	412.75	7.75	687.75	-349.25	857.75	83.75	626.75	-238.25	222.75	-49.25	251.75	321.75	518.75	198.75	331.75	-311.25	34.75	-223.25	318.75	-99.25	-7.25	-331.25	521.75	-521.25	238.75	-129.25		53.75	69.75	451.75	114.75	820.75	12171.8
IVTT_CBU0755	1700.38		840.625	112.625	178.625	530.625	514.625	-15.375	334.625	13.625	986.625	700.625	821.625	1041.62	680.625	312.625	471.625	709.625	642.625	433.625	777.625	329.625	678.625	168.625	303.625	82.625	546.625	178.625	984.625	478.625	553.625	53.625	566.625	290.625	281.625	419.625	-992.375	148.625	231.625	229.625	245.625	-261.375		588.625	64.625	708.625	770.625	556.625	12615.6
IVTT_CBU0827	1513.5		606.5	-29.5	408.5	319.5	853.5	7.5	283.5	72.5	951.5	297.5	754.5	-46.5	638.5	-237.5	653.5	54.5	537.5	-211.5	662.5	0.5	578.5	-54.5	-23.5	-93.5	441.5	53.5	386.5	81.5	762.5	-593.5	-33.5	-200.5	612.5	347.5	-445.5	177.5	499.5	-223.5	342.5	-538.5		696.5	-239.5	723.5	-83.5	782.5	9439.5
IVTT_CBU0874	1672.38		353.625	134.625	88.625	460.625	291.625	-26.375	245.625	-166.375	542.625	-42.375	441.625	30.625	677.625	-145.375	3.625	-154.375	488.625	196.625	709.625	86.625	414.625	36.625	173.625	-227.375	275.625	-415.375	59.625	-207.375	-76.375	-392.375	-132.375	-378.375	244.625	462.625	-381.375	-1033.38	206.625	-172.375	134.625	-126.375		316.625	-522.375	562.625	492.625	1627.62	10476.6
IVTT_CBU0891	1868.62		501.375	113.375	240.375	286.375	665.375	-64.625	57.375	498.375	658.375	67.375	411.375	217.375	1225.38	-298.625	408.375	-20.625	380.375	144.375	786.375	1218.38	340.375	150.375	25.375	-238.625	269.375	-118.625	519.375	-179.625	1285.38	-41.625	-152.625	-411.625	302.375	83.375	-376.625	-733.625	21.375	-270.625	215.375	-683.625		6148.38	-63.625	2951.38	26991.4	10940.4	11671.4
IVTT_CBU0908	3254.25		1143.75	-470.25	655.75	578.75	655.75	-962.25	604.75	430.75	1596.75	-490.25	1158.75	684.75	713.75	-793.25	729.75	894.75	1414.75	-594.25	1148.75	961.75	1317.75	-585.25	371.75	623.75	758.75	-1073.25	772.75	281.75	141.75	-1328.25	183.75	286.75	358.75	-258.25	-1265.25	-1440.25	903.75	-1355.25	233.75	-345.25		530.75	-1211.25	651.75	617.75	814.75	9951.75
IVTT_CBU0922	1596.88		313.125	1.125	274.125	640.125	667.125	184.125	383.125	251.125	1081.12	44.125	994.125	238.125	1012.12	-137.875	762.125	529.125	377.125	134.125	474.125	244.125	215.125	21.125	430.125	-6.875	318.125	44.125	761.125	251.125	738.125	-495.875	184.125	74.125	568.125	361.125	-622.875	59.125	552.125	-381.875	310.125	-260.875		788.125	-268.875	938.125	126.125	1199.12	10466.1
IVTT_CBU0993	1668.88		352.125	-94.875	-148.875	390.125	179.125	22.125	-103.875	-110.875	255.125	-109.875	248.125	246.125	559.125	-294.875	338.125	-72.875	201.125	-86.875	302.125	-1.875	160.125	75.125	-171.875	-253.875	163.125	-211.875	308.125	-269.875	97.125	-997.875	-344.875	-407.875	244.125	91.125	-233.875	-100.875	128.125	-441.875	-139.875	-718.875		238.125	-566.875	297.125	69.125	767.125	9603.12
IVTT_CBU1094	2470.75		494.25	306.25	403.25	285.25	859.25	-369.75	607.25	-155.75	1177.25	408.25	908.25	1167.25	1036.25	-424.75	939.25	1339.25	779.25	69.25	668.25	629.25	547.25	-87.75	81.25	-70.75	662.25	-390.75	525.25	277.25	478.25	-1090.75	-144.75	174.25	306.25	292.25	-823.75	0.25	443.25	-361.75	-118.75	-84.75		553.25	-103.75	569.25	605.25	1107.25	9869.25
IVTT_CBU1137	1559.38		375.625	203.625	236.625	391.625	642.625	5.625	470.625	-1.375	756.625	181.625	639.625	401.625	1080.62	-125.375	849.625	544.625	651.625	269.625	667.625	531.625	472.625	156.625	295.625	-81.375	370.625	-276.375	686.625	227.625	547.625	-360.375	466.625	-271.375	344.625	257.625	-747.375	260.625	288.625	-366.375	341.625	-108.375		642.625	-181.375	680.625	352.625	988.625	9498.62
IVTT_CBU1143	1922.38		337.625	458.625	101.625	731.625	462.625	-22.375	64.625	12.625	1209.62	293.625	827.625	641.625	883.625	-118.375	664.625	234.625	212.625	331.625	681.625	427.625	503.625	44.625	-69.375	33.625	363.625	-185.375	549.625	467.625	436.625	-648.375	201.625	-80.375	641.625	558.625	-629.375	167.625	136.625	-176.375	513.625	-326.375		637.625	-355.375	711.625	550.625	888.625	12588.6
IVTT_CBU1203	1821.25		365.75	-165.25	288.75	71.75	501.75	-28.25	170.75	-48.25	603.75	-217.25	421.75	-11.25	215.75	-707.25	217.75	-163.25	269.75	80.75	611.75	-309.25	311.75	-317.25	-109.25	-477.25	79.75	-246.25	295.75	-1.25	145.75	-701.25	-53.25	-558.25	250.75	251.75	4.75	-344.25	271.75	-323.25	85.75	-610.25		505.75	-561.25	507.75	-157.25	491.75	8415.75
IVTT_CBU1293	1919.38		354.625	369.625	199.625	729.625	619.625	-0.375	687.625	-193.375	2262.62	409.625	407.625	440.625	152.625	-186.375	24.625	81.625	316.625	44.625	724.625	-13.375	199.625	194.625	-18.375	-161.375	157.625	-279.375	519.625	-127.375	307.625	-1028.38	-112.375	-201.375	220.625	482.625	-8.375	-93.375	503.625	-8.375	382.625	-123.375		646.625	-349.375	527.625	29.625	1268.62	12761.6
IVTT_CBU1311	1855.5		13.5	434.5	274.5	339.5	703.5	100.5	237.5	187.5	835.5	277.5	458.5	441.5	437.5	41.5	359.5	336.5	222.5	88.5	595.5	236.5	296.5	259.5	-98.5	-149.5	370.5	17.5	583.5	-86.5	483.5	-752.5	-275.5	43.5	585.5	761.5	-477.5	109.5	463.5	-167.5	154.5	-550.5		419.5	-171.5	650.5	250.5	611.5	15433.5
IVTT_CBU1398	1725.38		430.625	119.625	372.625	39.625	569.625	5326.62	745.625	1099.62	923.625	343.625	438.625	660.625	735.625	-281.375	540.625	142.625	674.625	446.625	968.625	-48.375	482.625	-38.375	228.625	-112.375	163.625	-37.375	825.625	184.625	222.625	-447.375	-235.375	-160.375	158.625	447.625	-361.375	-822.375	399.625	-73.375	126.625	-361.375		6894.62	12153.6	2357.62	13152.6	25701.6	36430.6
IVTT_CBU1427-s2	1458.12		577.875	-110.125	340.875	144.875	577.875	-66.125	532.875	52.875	898.875	323.875	565.875	423.875	527.875	-246.125	303.875	-279.125	520.875	194.875	792.875	9.875	440.875	-54.125	216.875	-271.125	382.875	-88.125	265.875	-90.125	265.875	-398.125	157.875	-356.125	473.875	261.875	-448.125	-733.125	633.875	-104.125	274.875	-206.125		475.875	-268.125	579.875	355.875	749.875	8603.88
IVTT_CBU1468	3234.25		438.75	-328.25	272.75	437.75	456.75	-338.25	459.75	-252.25	1142.75	-215.25	901.75	372.75	846.75	-817.25	943.75	-141.25	304.75	-175.25	1093.75	53.75	704.75	-419.25	454.75	-239.25	515.75	-827.25	636.75	31.75	14.75	-949.25	415.75	-621.25	208.75	-72.25	-772.25	-646.25	263.75	-499.25	-226.25	-709.25		598.75	-1006.25	235.75	54.75	725.75	7744.75
IVTT_CBU1484	3297.5		450.5	-412.5	246.5	380.5	1025.5	-615.5	1061.5	4.5	603.5	-417.5	81.5	316.5	806.5	-903.5	474.5	510.5	763.5	-365.5	1079.5	488.5	889.5	-228.5	427.5	185.5	173.5	-948.5	-172.5	-431.5	403.5	-1568.5	-121.5	-600.5	71.5	248.5	-1658.5	-1795.5	97.5	-739.5	-436.5	-628.5		-124.5	-927.5	30.5	133.5	791.5	9356.5
IVTT_CBU1513	1857.5		91.5	259.5	40.5	439.5	417.5	-53.5	152.5	-239.5	964.5	171.5	924.5	240.5	796.5	-246.5	773.5	-73.5	819.5	151.5	780.5	372.5	618.5	362.5	386.5	-42.5	550.5	4102.5	186.5	241.5	296.5	-415.5	172.5	13.5	288.5	649.5	-1052.5	184.5	453.5	-92.5	88.5	-337.5		758.5	-358.5	867.5	81.5	1030.5	14081.5
IVTT_CBU1530	1593.38		297.625	-57.375	563.625	341.625	929.625	-91.375	622.625	124.625	928.625	572.625	964.625	403.625	864.625	-344.375	913.625	241.625	493.625	80.625	771.625	303.625	560.625	-60.375	402.625	28.625	398.625	-329.375	490.625	-44.375	336.625	-501.375	130.625	-110.375	357.625	159.625	-534.375	-693.375	268.625	-187.375	22.625	-352.375		559.625	-66.375	981.625	219.625	1097.62	8782.62
IVTT_CBU1627	1697.5		-37.5	-30.5	175.5	180.5	585.5	17.5	276.5	-19.5	289.5	108.5	99.5	62.5	405.5	-470.5	194.5	10.5	45.5	71.5	358.5	66.5	341.5	44.5	350.5	-238.5	-97.5	-1.5	133.5	-51.5	192.5	-451.5	-64.5	-399.5	50.5	322.5	-629.5	-852.5	190.5	-344.5	-9.5	-500.5		126.5	-343.5	42.5	-124.5	679.5	8434.5
IVTT_CBU1725	3893		995	-56	1046	828	1412	-280	90	-105	1846	-99	1484	356	1670	-553	1202	-10	727	281	1290	193	1229	-370	350	-179	1005	168	113	468	800	-2178	-582	587	1058	329	-780	814	-191	2574	-238	-264		1384	-1237	-36	64	1082	7750
IVTT_CBU1810	1663.25		1037.75	124.75	373.75	161.75	499.75	85.75	386.75	-76.25	668.75	109.75	473.75	275.75	605.75	-176.25	509.75	-73.25	483.75	73.75	528.75	-91.25	327.75	-152.25	56.75	-363.25	363.75	-285.25	265.75	-330.25	348.75	-800.25	-139.25	-795.25	273.75	195.75	-395.25	-932.25	143.75	-357.25	531.75	-520.25		659.75	-404.25	494.75	-183.25	824.75	12014.8
IVTT_CBU1830	1446.62		260.375	-154.625	547.375	3.375	743.375	-93.625	613.375	-1.625	712.375	-91.625	387.375	233.375	512.375	-330.625	365.375	-432.625	161.375	-49.625	555.375	-74.625	294.375	-76.625	409.375	-318.625	327.375	-152.625	113.375	-213.625	359.375	88.375	121.375	-223.625	-5.625	-47.625	-403.625	-757.625	390.375	-293.625	55.375	-396.625		365.375	-512.625	421.375	144.375	640.375	7185.38
IVTT_CBU1858	1572		264	-138	183	216	705	65	84	-154	773	47	438	317	534	-243	283	-71	339	-127	550	-135	408	-19	-8	-278	251	25	237	107	570	-738	-128	-81	286	135	-154	-17	520	-90	121	-327		598	-350	516	120	402	9155
IVTT_CBU1893	2689.5		602.5	-189.5	143.5	632.5	963.5	-26.5	302.5	567.5	1231.5	81.5	1184.5	1125.5	1506.5	-232.5	1862.5	964.5	581.5	26.5	738.5	740.5	957.5	-28.5	636.5	303.5	841.5	-249.5	1439.5	780.5	919.5	-577.5	450.5	368.5	545.5	317.5	-1551.5	448.5	1084.5	-488.5	275.5	-17.5		522.5	-673.5	855.5	725.5	1599.5	12548.5
IVTT_CBU1910	1650.88		91.125	47.125	360.125	49.125	555.125	-140.875	329.125	168.125	1654.12	499.125	2077.12	821.125	7856.12	257.125	1101.12	17.125	471.125	1638.12	724.125	205.125	526.125	4751.12	540.125	-129.875	502.125	400.125	685.125	399.125	10587.1	4183.12	359.125	-144.875	179.125	34.125	-904.875	328.125	494.125	-89.875	354.125	51.125		532.125	-6.875	634.125	29195.1	22466.1	29390.1
IVTT_CBU1928	1850.25		303.75	26.75	136.75	505.75	90.75	121.75	24.75	64.75	384.75	164.75	288.75	204.75	567.75	-298.25	307.75	-59.25	363.75	-89.25	596.75	-140.25	178.75	-112.25	100.75	-261.25	-73.25	-282.25	237.75	-98.25	84.75	-923.25	-277.25	-521.25	-106.25	192.75	-82.25	-195.25	268.75	-514.25	133.75	-438.25		296.75	-420.25	292.75	3.75	586.75	10625.8
IVTT_CBU1986	1563.5		320.5	-73.5	359.5	285.5	595.5	-44.5	238.5	-84.5	440.5	121.5	252.5	310.5	791.5	-287.5	153.5	12.5	553.5	92.5	808.5	31.5	456.5	93.5	368.5	-38.5	32.5	-323.5	471.5	-233.5	414.5	-312.5	-47.5	-285.5	356.5	197.5	-393.5	-824.5	530.5	-305.5	-43.5	-515.5		308.5	-367.5	220.5	960.5	1315.5	9946.5
IVTT_CBU1996	1414.5		353.5	-93.5	447.5	317.5	802.5	27.5	306.5	333.5	634.5	267.5	305.5	-3.5	652.5	-151.5	345.5	-91.5	397.5	67.5	477.5	55.5	439.5	-63.5	298.5	-159.5	567.5	-1.5	461.5	-20.5	376.5	-74.5	201.5	106.5	344.5	315.5	-279.5	-716.5	259.5	-297.5	423.5	-65.5		353.5	-250.5	334.5	38.5	837.5	9687.5
IVTT_CBU2028	1467.62		147.375	194.375	145.375	86.375	491.375	-18.625	84.375	-81.625	911.375	386.375	640.375	155.375	952.375	-315.625	750.375	179.375	419.375	332.375	579.375	296.375	377.375	282.375	19.375	-166.625	484.375	-228.625	306.375	54.375	760.375	-412.625	54.375	-132.625	330.375	297.375	-681.625	24.375	242.375	-136.625	43.375	-228.625		698.375	-133.625	653.375	20.375	865.375	9602.38
IVTT_CBU2042a	2259		385	-599	485	550	895	-605	717	209	1097	-335	963	194	779	-837	569	83	585	-718	853	80	342	-672	265	-112	466	-624	725	76	66	-1128	-166	-327	633	-340	-18	117	343	-813	64	-464		771	-840	721	439	968	8953
IVTT_CBU2086	1733.38		214.625	135.625	327.625	261.625	643.625	69.625	691.625	78.625	705.625	-85.375	240.625	156.625	547.625	-117.375	289.625	-179.375	453.625	67.625	498.625	56.625	89.625	4.625	22.625	-152.375	210.625	-480.375	242.625	-189.375	-150.375	-376.375	-48.375	-281.375	377.625	177.625	150.625	-702.375	56.625	-321.375	24.625	-401.375		239.625	-420.375	276.625	34.625	749.625	10887.6
LPS mimic peptides_0.2	40951.8		622.25	-1149.75	5941.25	1389.25	7561.25	-2308.75	-2093.75	-4476.75	3410.25	-5668.75	308.25	-2053.75	671.25	-6683.75	907.25	-250.75	1380.25	-2943.75	-1763.75	-41.75	724.25	-4777.75	-5862.75	-7897.75	-2812.75	-10093.8	-4862.75	-6867.75	-8823.75	-15214.8	-8885.75	-12467.8	-3239.75	-5572.75	-8471.75	-9761.75	-8512.75	-8185.75	-10139.8	-12395.8		-2729.75	-7441.75	-901.75	694.25	2206.25	-6999.75
LPS mimic peptides_0.4	44761.6		1179.38	-4201.62	1666.38	-862.625	5274.38	-4922.62	-1525.62	-1501.62	5468.38	-4867.62	4808.38	-3414.62	444.375	-12787.6	-2351.62	-2116.62	5781.38	2358.38	-579.625	-1747.62	-1155.62	-3141.62	-7093.62	-6795.62	-3901.62	-18256.6	-2742.62	-17781.6	-12494.6	-18966.6	-12156.6	-15927.6	-1771.62	-6634.62	-10596.6	-13569.6	-8218.62	-10337.6	-10194.6	-11662.6		-1935.62	-10463.6	-747.625	-6135.62	-2526.62	-9957.62
MoIgA_0.01	1.5		-1.5	-1.5	-1.5	6.5	2.5	4.5	-0.5	107.5	-6.5	-1.5	1.5	-1.5	7.5	-1.5	-1.5	11.5	-31.5	-0.5	-1.5	7.5	-1.5	1.5	-1.5	-1.5	22.5	-1.5	8.5	-1.5	-1.5	-1.5	-1.5	-1.5	-1.5	-1.5	-1.5	-1.5	-1.5	-1.5	-0.5	-1.5		-12.5	-1.5	1.5	6.5	8.5	62.5
MoIgA_0.03	3.875		118.125	-16.875	-2.875	-3.875	-3.875	-3.875	-3.875	-3.875	-7.875	-3.875	-2.875	-2.875	-3.875	-3.875	119.125	7.125	-10.875	-3.875	35.125	-1.875	-3.875	-3.875	-3.875	-3.875	420.125	-3.875	9.125	-3.875	8.125	-3.875	-3.875	91.125	5.125	5.125	2.125	-2.875	52.125	-3.875	-1.875	-3.875		-7.875	9.125	4.125	43.125	0.125	46.125
MoIgA_0.1	4.5		298.5	2.5	3.5	-3.5	4.5	-4.5	-4.5	-4.5	84.5	-2.5	17.5	-3.5	-4.5	-4.5	-4.5	-1.5	7.5	-4.5	3.5	6.5	0.5	5.5	-4.5	-4.5	568.5	-4.5	15.5	101.5	-3.5	-4.5	0.5	2.5	-44.5	9.5	6.5	-3.5	-4.5	1.5	-4.5	48.5		7.5	26.5	40.5	10.5	-5.5	5.5
MoIgM_0.01	1.5		-0.5	12.5	15.5	-5.5	43.5	-1.5	27.5	-1.5	-7.5	-0.5	16.5	6.5	-1.5	-1.5	2.5	-14.5	-2.5	74.5	-8.5	21.5	-23.5	31.5	-1.5	-12.5	5.5	-1.5	-20.5	-2.5	-7.5	-5.5	9.5	-21.5	-4.5	-10.5	-1.5	-1.5	-10.5	-1.5	-6.5	-20.5		-19.5	-3.5	88.5	-24.5	8.5	-29.5
MoIgM_0.03	-0.125		10.125	96.125	0.125	0.125	-2.875	0.125	0.125	0.125	53.125	0.125	0.125	-9.875	-19.875	0.125	-16.875	6.125	20.125	-38.875	4.125	34.125	-5.875	37.125	7.125	4.125	0.125	-1.875	-11.875	-1.875	11.125	0.125	-0.875	71.125	-1.875	-21.875	2.125	0.125	-1.875	-2.875	0.125	0.125		-4.875	4.125	0.125	-3.875	-9.875	-34.875
MoIgM_0.1	11.375		-10.375	-11.375	-11.375	-11.375	-8.375	-11.375	-3.375	23.625	-10.375	-11.375	-9.375	-9.375	6.625	-11.375	-12.375	-11.375	-34.375	-9.375	85.625	-5.375	207.625	-7.375	-11.375	-10.375	5.625	65.625	6.625	-11.375	-2.375	-11.375	-10.375	-1.375	-10.375	-11.375	-11.375	-4.375	-9.375	-11.375	-11.375	113.625		39.625	5.625	-4.375	5.625	97.625	-20.375
NeutrAvidin_2	27156.8		146.25	-1974.75	1069.25	592.25	4435.25	-2265.75	-1063.75	648.25	4602.25	-7089.75	39.25	1791.25	2959.25	-3619.75	-1070.75	5642.25	2490.25	-1347.75	348.25	2349.25	1653.25	-2480.75	-1656.75	-1539.75	1599.25	-6149.75	1120.25	342.25	-4761.75	-15050.8	-3236.75	-223.75	2671.25	-1413.75	71.25	-1532.75	-2779.75	-7384.75	-6563.75	-5381.75		1740.25	-7519.75	1711.25	2109.25	1740.25	-4571.75
NeutrAvidin_2	27794.2		149.75	-2819.25	-2750.25	-186.25	379.75	-438.25	-6591.25	761.75	3131.75	-2743.25	1364.75	-2452.25	882.75	-5130.25	-512.25	4955.75	1131.75	-544.25	-721.25	1005.75	-591.25	-2115.25	-2522.25	-4615.25	491.75	-5631.25	-702.25	-4154.25	-4506.25	-17361.2	-5656.25	-3104.25	2155.75	-90.25	-2873.25	-1211.25	-5552.25	-3577.25	-5012.25	-3890.25		3798.75	-5065.25	1951.75	-315.25	-101.25	-6241.25
NeutrAvidin_4	31756		3312	-3451	-1153	402	655	-909	-2988	500	5186	-3431	4064	849	2304	-3763	-1994	2341	2149	-204	1576	3087	2742	1507	-2962	-2251	285	-7550	160	-3528	-4090	-17468	-1261	-3879	-1428	-8	-4199	-1593	-2762	-4516	-2885	-3935		393	-8320	-7695	28	1761	-4967
NeutrAvidin_4	31089.1		-416.125	-219.125	-2041.12	1582.88	3145.88	-966.125	-347.125	1383.88	8519.88	-1013.12	3429.88	2114.88	4078.88	-3838.12	3965.88	2570.88	4819.88	663.875	-1010.12	592.875	-555.125	-54.125	-2228.12	-946.125	386.875	-3578.12	2125.88	-2894.12	-1339.12	-10030.1	-2703.12	327.875	1992.88	2302.88	-2074.12	-584.125	-2003.12	-136.125	-3613.12	-3570.12		-584.125	-515.125	-9779.12	892.875	468.875	-1263.12
PBST wash	23.5		8.5	42.5	-18.5	-42.5	-33.5	1.5	-24.5	-19.5	50.5	-20.5	2.5	-5.5	-19.5	-23.5	-35.5	-13.5	-45.5	-10.5	-15.5	6.5	-53.5	-8.5	17.5	-73.5	48.5	-23.5	-9.5	-38.5	-29.5	-30.5	-11.5	-23.5	-31.5	-16.5	-23.5	-29.5	18.5	-32.5	-25.5	-14.5		17.5	-23.5	12.5	18.5	-15.5	7.5
PBST wash	40.75		-56.75	265.25	27.25	-65.75	-51.75	-58.75	-32.75	-43.75	-35.75	5.25	63.25	82.25	38.25	-23.75	-109.75	-89.75	-15.75	-7.75	2.25	68.25	-7.75	-38.75	0.25	11.25	18.25	-40.75	1.25	-39.75	-8.75	-6.75	-37.75	15.25	-15.75	82.25	-64.75	-19.75	124.25	-13.75	-62.75	-50.75		-140.75	-0.75	74.25	-61.75	-26.75	-86.75
PBST wash	3.25		37.75	113.75	-10.25	-51.25	20.75	-15.25	-29.25	-25.25	-11.25	-8.25	55.75	-56.25	-84.25	16.75	35.75	-70.25	-110.25	51.75	-49.25	-45.25	-67.25	-19.25	51.75	-55.25	149.75	-4.25	-89.25	-7.25	-57.25	14.75	25.75	-12.25	-35.25	-55.25	-54.25	-31.25	21.75	-11.25	105.75	-33.25		-22.25	17.75	-3.25	26.75	35.75	29.75
PBST wash	9.125		41.875	132.875	-32.125	8.875	-40.125	-9.125	-0.125	-23.125	98.875	-2.125	-5.125	-27.125	-15.125	-9.125	-13.125	-26.125	8.875	35.875	-4.125	-6.125	-12.125	-2.125	-8.125	-18.125	-22.125	-14.125	-13.125	0.875	-52.125	-9.125	-27.125	-16.125	-20.125	-3.125	-1.125	-11.125	-18.125	-9.125	-13.125	-9.125		9.875	18.875	-24.125	0.875	58.875	3.875
PBST wash	1.375		12.625	0.625	-1.375	3.625	-0.375	20.625	-2.375	-1.375	-10.375	-1.375	-1.375	14.625	3.625	-1.375	27.625	-1.375	-2.375	6.625	-1.375	4.625	2.625	12.625	-1.375	-1.375	8.625	3.625	-4.375	2.625	24.625	-1.375	3.625	9.625	232.625	-1.375	-1.375	-3.375	7.625	-0.375	3.625	-1.375		1.625	4.625	10.625	-1.375	23.625	28.625
PBST wash	3.25		11.75	1.75	-3.25	7.75	-4.25	10.75	-3.25	8.75	-6.25	-3.25	1.75	-1.25	-0.25	-3.25	2.75	-2.25	-4.25	-2.25	-3.25	0.75	-1.25	30.75	-3.25	-2.25	3.75	2.75	14.75	9.75	-5.25	-3.25	-4.25	-2.25	-3.25	-0.25	-3.25	-4.25	-3.25	-3.25	12.75	-3.25		20.75	-3.25	7.75	35.75	7.75	-10.25
PBST wash	-3.25		3.25	-11.75	2.25	0.25	-4.75	-4.75	12.25	-6.75	-45.75	3.25	-0.75	-4.75	-8.75	6.25	-30.75	0.25	0.25	2.25	31.25	-8.75	-7.75	-1.75	-0.75	-9.75	28.25	2.25	-16.75	0.25	52.25	1.25	39.25	20.25	10.25	61.25	-1.75	15.25	3.25	-3.75	-4.75	3.25		-33.75	40.25	-1.75	-47.75	-27.75	-20.75
PBST wash	10		-2	50	-6	-29	43	32	-10	8	38	-10	-10	-3	-5	-10	11	0	19	39	0	6	20	19	-10	-19	38	57	2	15	55	120	6	-13	23	4	-23	-19	-4	-6	-16	-10		-5	22	18	-20	11	28
PBST wash	3		184	6	-3	-2	6	2	13	-3	-1	-3	0	11	-3	-3	-2	-3	-1	3	-3	5	-3	-3	-3	-3	0	-3	2	-3	6	-3	12	-3	-1	-3	-3	-1	27	1	-3	-3		55	83	-3	7	-5	61
PBST wash	-2.625		5.625	33.625	20.625	-15.375	-7.375	-3.375	2.625	-4.375	38.625	3.625	11.625	15.625	-13.375	5.625	4.625	9.625	-4.375	0.625	10.625	1.625	-0.375	1.625	1.625	0.625	-11.375	2.625	-16.375	1.625	2.625	2.625	-2.375	-1.375	-3.375	1.625	7.625	15.625	-7.375	-7.375	16.625	5.625		3.625	5.625	2.625	-7.375	8.625	14.625
PBST wash	12		-18	-1	-51	5	-76	-14	-10	100	-50	7	-36	-45	-52	-8	-61	-64	-75	-18	-19	53	-37	-16	-14	-40	11	-4	-48	-32	-45	-9	-79	-38	-68	-49	-42	-43	-25	-29	-75	-19		17	8	-40	-97	-84	22
PBST wash	-6.125		12.125	35.125	10.125	-20.875	32.125	75.125	6.125	-9.875	8.125	6.125	-8.875	-19.875	62.125	6.125	-18.875	18.125	10.125	0.125	-11.875	20.125	9.125	17.125	5.125	7.125	24.125	6.125	-5.875	11.125	25.125	6.125	20.125	22.125	6.125	-34.875	21.125	2.125	43.125	1.125	9.125	-13.875		55.125	14.125	-0.875	-30.875	75.125	48.125
PBST wash	3.125		7.875	-16.125	44.875	0.875	1.875	-5.125	19.875	0.875	0.875	-3.125	81.875	14.875	18.875	-5.125	3.875	1.875	18.875	-24.125	-2.125	-6.125	9.875	-6.125	1.875	-33.125	3.875	-3.125	37.875	6.875	54.875	-3.125	-0.125	-2.125	-2.125	-4.125	12.875	-3.125	39.875	-3.125	-3.125	-4.125		19.875	-3.125	78.875	28.875	75.875	-7.125
PBST wash	0.125		3.875	10.875	-0.125	-0.125	1.875	3.875	20.875	18.875	-3.125	-0.125	-0.125	-0.125	14.875	-0.125	5.875	7.875	-0.125	12.875	-0.125	-0.125	-0.125	-0.125	-0.125	-0.125	15.875	-0.125	16.875	-3.125	4.875	-0.125	4.875	5.875	-4.125	19.875	-0.125	-0.125	7.875	-0.125	1.875	-4.125		-1.125	-0.125	3.875	30.875	141.875	-1.125
PBST wash	11		147	-25	-12	-11	-9	-8	-11	-6	-28	-7	11	-11	-1	-11	-14	-3	4	-4	46	1	-12	-11	-2	-1	41	-11	33	-4	-11	-11	-1	-11	-42	-11	-11	-11	3	-11	-10	-11		-6	-11	46	-13	67	-37
PBSTwash	6.125		-7.125	2.875	-7.125	-8.125	-8.125	19.875	36.875	-16.125	-4.125	-10.125	-23.125	1.875	0.875	-6.125	-30.125	-6.125	-43.125	26.875	-8.125	-10.125	-20.125	-13.125	13.875	0.875	46.875	-6.125	-60.125	-0.125	-13.125	-6.125	-13.125	50.875	-1.125	-6.125	-24.125	-8.125	-6.125	-2.125	26.875	1.875		10.875	-12.125	-20.125	26.875	3.875	15.875
PBSTwash	-16.25		-7.75	70.25	13.25	12.25	146.25	-34.75	0.25	38.25	-52.75	2.25	136.25	18.25	-8.75	37.25	105.25	-11.75	-159.75	-0.75	11.25	-9.75	145.25	-7.75	-0.75	63.25	7.25	9.25	19.25	43.25	0.25	-3.75	12.25	-7.75	24.25	29.25	21.25	21.25	81.25	-29.75	13.25	23.25		5.25	-9.75	16.25	30.25	164.25	14.25
PBSTwash	84.375		-35.375	-68.375	-79.375	-85.375	25.625	-0.375	4.625	-56.375	47.625	-25.375	90.625	73.625	91.625	67.625	44.625	28.625	30.625	-10.375	-17.375	-46.375	1.625	-46.375	-45.375	-45.375	69.625	-55.375	36.625	-89.375	-6.375	-77.375	-8.375	21.625	59.625	-23.375	-36.375	-84.375	47.625	-78.375	127.625	-71.375		66.625	-18.375	130.625	16.625	182.625	75.625
PBSTwash	0.5		-0.5	-0.5	-0.5	7.5	-2.5	-0.5	-0.5	-0.5	16.5	-0.5	0.5	8.5	41.5	-0.5	3.5	-0.5	5.5	0.5	-0.5	-0.5	12.5	-0.5	-0.5	-0.5	38.5	-0.5	12.5	4.5	-0.5	-0.5	3.5	-0.5	2.5	3.5	-0.5	-0.5	1.5	-0.5	-0.5	-0.5		8.5	5.5	-0.5	56.5	31.5	177.5
PBSTwash	16.375		-19.375	44.625	-19.375	-31.375	7.625	-20.375	-11.375	-29.375	-38.375	-18.375	-24.375	-34.375	-37.375	-16.375	-30.375	-24.375	22.625	49.625	-17.375	-24.375	-53.375	10.625	-16.375	-25.375	-8.375	-20.375	-33.375	-7.375	-34.375	-18.375	-32.375	-29.375	-27.375	-40.375	-11.375	-13.375	-38.375	-16.375	-25.375	-19.375		-62.375	-12.375	2.625	-36.375	-64.375	-1.375
PBSTwash	1.625		1.375	36.375	-6.625	12.375	33.375	-4.625	1.375	0.375	-60.625	-4.625	-2.625	-16.625	-4.625	-1.625	-9.625	-63.625	-10.625	-33.625	-3.625	-13.625	-22.625	-28.625	1.375	-52.625	-2.625	-1.625	-14.625	-9.625	-28.625	-1.625	-3.625	-21.625	-47.625	-12.625	6.375	0.375	-7.625	-4.625	-2.625	-3.625		-51.625	4.375	50.375	29.375	-61.625	-110.625
PBSTwash	-6		638	1166	33	-15	-66	-11	39	-3	1819	472	42	21	-21	123	13	-35	78	543	-28	11	-6	17	37	-41	210	-43	-13	12	4	6	-2	-13	111	-17	9	-10	-43	-6	-11	-12		-75	83	24	12	109	41
PBSTwash	2.125		-2.125	9.875	-2.125	-2.125	-2.125	-2.125	5.875	-2.125	-1.125	-2.125	6.875	4.875	19.875	-0.125	-2.125	-2.125	139.875	1.875	-5.125	2.875	-2.125	2.875	7.875	2.875	0.875	1.875	-1.125	2.875	-0.125	-2.125	-2.125	-2.125	-1.125	-2.125	-2.125	-2.125	-2.125	-2.125	1.875	-1.125		-3.125	-2.125	13.875	-3.125	-10.125	-4.125
PBSTwash	0.125		-3.125	-3.125	2.875	-40.125	-4.125	14.875	-2.125	-8.125	21.875	-0.125	-6.125	-3.125	22.875	-0.125	14.875	4.875	-5.125	-0.125	-2.125	-0.125	-15.125	-3.125	0.875	-3.125	-5.125	-0.125	76.875	-0.125	-18.125	-0.125	-2.125	14.875	12.875	6.875	-0.125	2.875	-9.125	-0.125	-0.125	-1.125		9.875	1.875	52.875	-24.125	-5.125	-17.125
PBSTwash	4.5		-4.5	-19.5	0.5	-8.5	31.5	-9.5	-14.5	-22.5	-10.5	-3.5	4.5	1.5	-28.5	-4.5	-2.5	12.5	-8.5	-24.5	3.5	-10.5	15.5	-6.5	6.5	21.5	3.5	-4.5	-19.5	21.5	-19.5	-4.5	-17.5	6.5	3.5	5.5	21.5	-5.5	-31.5	-4.5	-5.5	-5.5		-2.5	15.5	-17.5	-45.5	28.5	-41.5
PBSTwash	-8		10	-18	46	-9	29	62	4	21	-32	5	-20	54	19	8	2	-1	-23	14	-10	-18	-2	-61	23	30	6	4	8	-2	-25	9	8	-14	-30	-15	-7	-12	-17	7	-21	-38		131	199	71	289	442	1939
PBSTwash	9.75		101.25	23.25	-4.75	-10.75	-0.75	-11.75	-9.75	-9.75	-25.75	-9.75	-5.75	4.25	-30.75	-0.75	-5.75	1.25	6.25	-22.75	-12.75	-8.75	-9.75	-8.75	-0.75	-9.75	12.25	-9.75	-5.75	17.25	-26.75	-9.75	-5.75	33.25	-10.75	-9.75	-9.75	-5.75	-9.75	-9.75	-9.75	0.25		-18.75	10.25	-15.75	-1.75	49.25	121.25
PBSTwash	3.875		12.125	-3.875	36.125	5.125	-5.875	84.125	-6.875	-3.875	8.125	-13.875	4.125	-8.875	0.125	1.125	21.125	-4.875	55.125	-3.875	9.125	-2.875	15.125	-3.875	-3.875	-3.875	43.125	-3.875	-1.875	-2.875	-11.875	-3.875	2.125	22.125	43.125	-0.875	1.125	-3.875	-3.875	-3.875	7.125	-11.875		-14.875	27.125	21.125	32.125	16.125	411.125
PBSTwash	14.25		-9.25	-3.25	3.75	-44.25	-59.25	6.75	-11.25	-13.25	-69.25	-11.25	-14.25	-19.25	-72.25	-14.25	-14.25	-14.25	-14.25	-14.25	-17.25	-24.25	3.75	1.75	-19.25	-16.25	20.75	-7.25	31.75	-39.25	-13.25	-14.25	-0.25	-22.25	-15.25	-23.25	74.75	-14.25	-10.25	-17.25	-19.25	-11.25		-6.25	-68.25	-83.25	-133.25	-395.25	-68.25
PBSTwash	7.75		7.25	22.25	-7.75	-16.75	-61.75	-9.75	-7.75	7.25	354.25	-5.75	4.25	-0.75	0.25	-7.75	57.25	-28.75	10.25	-13.75	34.25	-2.75	29.25	9.25	-12.75	-8.75	37.25	59.25	3.25	-7.75	6.25	-7.75	-25.75	-13.75	33.25	-10.75	11.25	0.25	-7.75	-5.75	5.25	-1.75		5.25	-3.75	159.25	402.25	179.25	2938.25
PBSTwash	4.625		27.375	47.375	-0.625	14.375	5.375	-5.625	0.375	11.375	76.375	-4.625	-1.625	-5.625	-14.625	-4.625	18.375	-5.625	-8.625	0.375	0.375	-0.625	-1.625	-0.625	10.375	-15.625	87.375	-2.625	-21.625	7.375	-14.625	8.375	-2.625	-4.625	-14.625	-9.625	-4.625	-4.625	6.375	-4.625	-4.625	-4.625		-126.625	0.375	-75.625	233.375	-91.625	1004.38
PBSTwash	6.5		-8.5	38.5	0.5	-37.5	42.5	0.5	30.5	-5.5	-55.5	-7.5	31.5	51.5	-21.5	-2.5	-73.5	-36.5	-109.5	10.5	-52.5	14.5	-7.5	3.5	17.5	11.5	-24.5	-7.5	-64.5	10.5	-29.5	-7.5	17.5	-37.5	-26.5	0.5	-10.5	-6.5	-6.5	-13.5	-5.5	-12.5		-212.5	-8.5	-62.5	-41.5	-264.5	78.5
PBSTwash	11.5		66.5	-5.5	62.5	6.5	-56.5	44.5	8.5	29.5	-16.5	-4.5	26.5	27.5	-60.5	-16.5	10.5	-80.5	108.5	-38.5	-100.5	23.5	-24.5	-16.5	-13.5	-70.5	38.5	-16.5	23.5	-17.5	-212.5	-18.5	13.5	-43.5	-43.5	-40.5	-66.5	-90.5	-37.5	-2.5	24.5	-81.5		10.5	11.5	55.5	-43.5	-338.5	-310.5
PBSTwash	2.5		-2.5	-0.5	-3.5	-2.5	2.5	2.5	3.5	-2.5	-13.5	-2.5	-14.5	10.5	-2.5	-2.5	-10.5	-1.5	18.5	0.5	7.5	6.5	-5.5	-18.5	-11.5	-3.5	3.5	-2.5	-6.5	-10.5	-22.5	9.5	-10.5	-15.5	2.5	-2.5	-2.5	-27.5	-2.5	-3.5	-5.5	-2.5		-7.5	-2.5	2.5	-73.5	10.5	-13.5
PBSTwash	777.875		135.125	-273.875	-361.875	-268.875	477.125	-237.875	-22.875	-427.875	218.125	-150.875	-233.875	-463.875	385.125	9.125	-375.875	-327.875	140.125	245.125	-60.875	-295.875	190.125	-119.875	-177.875	-509.875	593.125	111.125	-229.875	-624.875	-70.875	-158.875	-545.875	-715.875	309.125	-77.875	-307.875	-488.875	-108.875	-194.875	-159.875	-449.875		363.125	-88.875	-342.875	-445.875	306.125	-40.875
NoDNA	1570.75		294.833	-158.833	166.333	53.0833	535.75	-42.25	328.917	-7.91667	834.25	239.25	775.25	559.25	1000.25	180.25	636.25	782.25	422.25	316.25	695.25	326.25	778.25	203.25	543.25	182.25	340.25	368.25	466.25	204.25	133.25	298.25	10.25	-391.75	712.25	822.25	-165.75	-529.75	834.25	246.25	734.25	212.25		242.25	-383.75	703.25	413.25	848.25	12762.2
NoDNA	1690		306	18	204	321	432	279	301	324	734	-4	802	621	1019	-246	718	264	512	237	1013	23	972	-1	394	243	412	-261	359	-146	152	-478	-6	87	689	378	-172	-677	630	182	449	-12		233	-539	573	514	885	9648
NoDNA	1568.62		676.375	5.375	497.375	483.375	949.375	378.375	697.375	505.375	1128.38	-379.625	1062.38	991.375	937.375	-387.625	940.375	362.375	721.375	22.375	771.375	223.375	1007.38	134.375	592.375	48.375	732.375	-347.625	737.375	267.375	550.375	-453.625	451.375	228.375	905.375	315.375	-84.625	-588.625	1200.38	191.375	948.375	204.375		424.375	-847.625	955.375	804.375	1035.38	7814.38
NoDNA	1628.38		626.625	-194.375	457.625	254.625	872.625	-92.375	648.625	296.625	971.625	642.625	875.625	680.625	955.625	175.625	774.625	342.625	652.625	332.625	1024.62	496.625	804.625	414.625	126.625	100.625	677.625	-111.375	787.625	511.625	196.625	-162.375	425.625	232.625	570.625	571.625	-7.375	-781.375	694.625	264.625	708.625	78.625		486.625	-79.375	719.625	352.625	1073.62	10905.6
NoDNA	1729.12		478.875	-16.125	352.875	185.875	580.875	179.875	624.875	405.875	-39.125	295.875	-386.125	-318.125	230.875	-40.125	-435.125	-532.125	392.875	166.875	750.875	339.875	679.875	388.875	188.875	63.875	-135.125	80.875	-513.125	-664.125	-139.125	-598.125	-518.125	-645.125	679.875	715.875	-196.125	-694.125	772.875	242.875	542.875	-300.125		-398.125	-187.125	-175.125	-431.125	76.875	10502.9
NoDNA	1917.62		93.375	-382.625	-7.625	88.375	379.375	-89.625	355.375	-311.625	517.375	469.375	366.375	620.375	1068.38	0.375	796.375	384.375	301.375	260.375	1055.38	-33.625	808.375	-29.625	405.375	-337.625	474.375	75.375	179.375	272.375	264.375	-617.625	354.375	-86.625	613.375	399.375	12.375	-746.625	259.375	-122.625	620.375	-99.625		84.375	-61.625	149.375	244.375	1039.38	13244.4
NoDNA	1996.62		39.375	-284.625	301.375	34.375	703.375	210.375	254.375	96.375	672.375	-276.625	828.375	189.375	592.375	-378.625	356.375	-407.625	164.375	-41.625	1103.38	-15.625	686.375	92.375	226.375	-281.625	583.375	-118.625	506.375	253.375	295.375	-980.625	-79.625	-308.625	447.375	235.375	326.375	-364.625	271.375	-136.625	312.375	-549.625		295.375	-726.625	850.375	-172.625	487.375	10370.4
NoDNA	1996.12		398.875	112.875	95.875	-88.125	534.875	-150.125	386.875	18.875	86.875	-736.125	150.875	145.875	732.875	-803.125	649.875	-38.125	163.875	-187.125	1033.88	214.875	405.875	-22.125	-9.125	28.875	73.875	-699.125	535.875	-106.125	307.875	-1103.12	117.875	-55.125	454.875	312.875	-129.125	-249.125	527.875	-249.125	184.875	-23.125		-200.125	-1032.12	254.875	-160.125	821.875	8215.88
NoDNA	0.625		2283.38	1285.38	2142.38	2234.38	2647.38	1749.38	2244.38	1985.38	-2.625	-0.625	-44.625	1.375	-14.625	-0.625	-9.625	-4.625	-3.625	-0.625	-0.625	2.375	-1.625	4.375	-4.625	10.375	-0.625	-0.625	0.375	-4.625	0.375	-1.625	12.375	-11.625	12.375	-0.625	-0.625	-0.625	-0.625	-0.625	0.375	-2.625		-4.625	-0.625	2.375	1.375	-46.625	34.375
NoDNA	967.625		-967.625	-959.625	-966.625	-968.625	-975.625	-965.625	-971.625	-964.625	765.375	245.375	943.375	502.375	893.375	223.375	480.375	357.375	579.375	405.375	270.375	-321.625	760.375	261.375	82.375	-407.625	668.375	-6.625	699.375	58.375	598.375	73.375	425.375	166.375	575.375	555.375	-386.625	-682.625	1207.38	-34.625	-127.625	-558.625		556.375	-121.625	908.375	443.375	1104.38	11634.4
NoDNA	1288.12		225.875	-92.125	-268.125	-489.125	461.875	-114.125	-71.125	-748.125	688.875	-303.125	332.875	-318.125	150.875	-511.125	35.875	-612.125	462.875	213.875	716.875	96.875	614.875	-30.125	187.875	-144.125	194.875	-327.125	239.875	-225.125	116.875	-274.125	102.875	-386.125	399.875	180.875	-393.125	-728.125	618.875	-234.125	98.875	-332.125		363.875	-612.125	347.875	-429.125	464.875	6253.88
NoDNA	1325.38		260.625	-52.375	285.625	74.625	629.625	-301.375	397.625	-143.375	-74.375	-696.375	-147.375	-774.375	-60.375	-857.375	202.625	-524.375	794.625	-92.375	447.625	83.625	657.625	248.625	280.625	-106.375	-87.375	-791.375	-295.375	-836.375	-318.375	-374.375	-427.375	-646.375	162.625	146.625	-271.375	-751.375	226.625	-121.375	84.625	-441.375		-283.375	-943.375	-154.375	-799.375	290.625	3469.62
[truncated: 74 more columns]

## Sheet: Serum Microarray (IgG Subclass)
Isotype	IgG1	IgG1	IgG1	IgG1	IgG1	IgG1	IgG1	IgG1	IgG1	IgG1	IgG1	IgG1	IgG1	IgG1	IgG1	IgG1	IgG1	IgG1	IgG1	IgG1	IgG1	IgG1	IgG1	IgG1	IgG1	IgG1	IgG1	IgG1	IgG1	IgG1	IgG1	IgG1	IgG1	IgG1	IgG1	IgG1	IgG1	IgG1	IgG1		IgG2	IgG2	IgG2	IgG2	IgG2	IgG2	IgG2	IgG2	IgG2
Sample	A1	A2	A3	A4	A5	B1	B2	B3	B4	B5	C1	C2	C3	C4	C5	D1	D2	D3	D5	E1	E2	E3	E4	E5	F1	F2	F3	F4	F5	G1	G2	G3	G4	G5	H1	H2	H3	H4	H5		A1	A3	A4	A5	B1	B2	B3	B4	B5
Name	s1_1	s1_3	s1_5	s1_7	s1_9	s1_11	s1_13	s1_15	s1_2	s1_4	s1_6	s1_8	s1_10	s1_12	s1_14	s1_16	s2_1	s2_3	s2_7	s2_9	s2_11	s2_13	s2_15	s2_2	s2_4	s2_6	s2_8	s2_10	s2_12	s2_14	s2_16	s3_1	s3_3	s3_5	s3_7	s3_9	s3_11	s3_13	s3_15		s3_2	s3_6	s3_8	s3_10	s3_12	s3_14	s3_16	s4_1	s4_3
a-HuIgA_0.01	59	21	90	142	106	35	111	56	11	-76	52	6	14	153	0	29	-21	-7	11	-6	45	57	25	-25	-8	60	6	63	-8	82	41	129	5	134	24	13	10	110	24		11.5	85.5	157.5	41.5	-37.5	9.5	29.5	115.5	48.5
a-HuIgA_0.03	57	18	58	189	50	82	48	-2	17	3	-1	94	-15	-11	-26	22	8	-22	-25	27	49	49	-19	-67	-9	-13	4	-14	-9	-31	10	0	-1	47	2	68	-46	192	-9		-21	93	-71	109	-13	-42	-45	-41	-9
a-HuIgA_0.1	-26	6	148	121	475	100	137	61	-165	-121	-104	-36	-89	-83	7	-86	-44	-78	-47	48	-57	138	243	-97	31	4	-86	-73	-88	-71	13	217	-77	49	-22	223	286	550	92		84	36	-128	156	14	-77	84	181	102
a-HuIgG_0.01	8	55	-17	28	-18	195	63	37	-60	111	56	50	55	53	55	73	37	37	34	151	29	121	126	66	35	98	48	108	90	48	115	29	35	63	205	39	41	68	44		73.5	-68.5	-39.5	39.5	-81.5	-48.5	-34.5	-17.5	0.5
a-HuIgG_0.03	-6	-3	-87	-83	-41	19	4	-10	118	-30	-16	-60	-28	-49	-30	-89	-20	8	-56	8	46	59	19	-21	-6	-77	-95	1	8	-80	-53	-21	3	-14	-67	-10	77	9	-8		499	-16	-49	72	129	-3	127	-22	64
a-HuIgG_0.1	-124	23	-137	-143	-182	-289	-278	-107	-163	-225	-229	-234	-236	-223	-183	-165	-131	-225	-178	-104	-142	-133	-155	-196	-147	-234	-188	-159	-140	-149	-253	-15	-164	-133	-222	-139	-196	-134	-194		2389.5	28.5	33.5	197.5	211.5	-213.5	265.5	433.5	73.5
a-HuIgM_0.01	-66	103	51	29	-54	-61	4	-11	107	-26	0	-33	-36	-16	30	-60	-54	-49	-54	-21	0	14	-45	-66	-15	-16	17	-7	-11	-43	-71	43	-41	-33	-22	9	-37	27	-70		26	27	92	181	37	102	106	-50	0
a-HuIgM_0.03	107	-21	30	50	53	121	73	-11	86	-18	25	6	-6	-9	45	-9	-46	-41	-6	-56	-19	17	63	40	226	-28	-23	32	9	8	32	0	-18	26	46	10	23	112	5		-99.5	11.5	21.5	7.5	-104.5	36.5	107.5	-19.5	-13.5
a-HuIgM_0.1	-292	-255	-122	-139	-88	-253	24	-205	-258	-228	-259	-225	-307	-288	-294	-303	-236	-339	-272	-328	-232	-13	105	-260	-266	-279	-360	-275	-250	-247	-284	-76	-238	-40	-135	-98	-100	337	94		-6.5	64.5	83.5	194.5	234.5	165.5	95.5	246.5	271.5
a-MoIgA_0.01	125	149	-9	147	132	50	46	111	145	-85	14	16	8	92	173	67	-65	106	54	40	113	21	54	53	59	62	14	83	136	81	78	167	73	90	30	29	80	72	67		50.5	74.5	-103.5	-35.5	-109.5	-30.5	-0.5	33.5	24.5
a-MoIgA_0.03	-28	80	-1	-39	74	-60	-60	75	119	-167	-32	5	-24	11	56	17	191	-2	-17	14	46	-27	76	-95	-106	74	-33	20	14	29	5	71	30	-19	9	57	-9	32	-34		-287.5	-71.5	-129.5	-132.5	-92.5	112.5	48.5	384.5	8.5
a-MoIgA_0.1	-35	-21	21	-35	-60	-16	-91	-93	132	-216	15	-37	-26	-42	-42	-49	130	-14	-47	-1	-30	9	-48	48	-74	-24	-2	-14	-46	-10	28	-15	-29	-3	-78	-121	-9	-25	-60		-141.5	-332.5	-416.5	-277.5	-185.5	-190.5	-102.5	37.5	-78.5
a-MoIgG_0.01	68	-19	-31	-47	-41	-39	2	19	-14	74	-157	-104	-93	66	64	-14	-2	109	-36	7	30	21	-55	-49	44	-7	-5	113	-61	10	46	180	183	-171	16	44	-25	-9	36		-41	-69	-69	-42	-178	38	-26	-73	-95
a-MoIgG_0.03	62	55	43	58	-7	82	94	-47	155	9	-61	46	-40	107	41	-30	115	99	14	82	-3	71	-31	-41	-27	-17	62	-17	-34	-25	-48	103	66	-128	-46	66	6	8	33		70	-68	-125	-42	-86	49	-11	63	-75
a-MoIgG_0.1	152	3	36	-22	-135	-67	-43	-54	-14	70	-113	-64	-55	-22	4	-70	27	-23	-53	-28	323	5	-70	242	-69	32	-24	-45	52	-15	61	-2	72	-119	-35	44	-29	-9	-57		-203.5	-80.5	-132.5	-21.5	-101.5	-44.5	-6.5	94.5	-166.5
a-MoIgM_0.01	-84	-36	-60	-48	169	-53	-78	-80	-40	-64	-105	-97	-108	-127	-74	-70	-109	-79	-25	-114	-100	-138	-72	6	-130	-120	-126	-36	-113	-31	-91	-72	54	-103	-144	-64	-82	-3	-113		133.5	-79.5	-82.5	-56.5	-73.5	-62.5	-83.5	-0.5	-34.5
a-MoIgM_0.03	43	48	-35	-23	90	-68	-19	56	-85	26	110	-35	29	38	19	26	74	12	-16	28	5	3	-41	197	24	48	-1	92	64	135	35	-15	33	58	19	26	74	68	107		314.5	75.5	-113.5	-50.5	-29.5	35.5	95.5	51.5	-16.5
a-MoIgM_0.1	37	-33	-139	5	9	-69	24	-7	67	-164	20	38	-30	87	-9	82	6	77	-63	32	19	-38	12	-151	-13	-37	87	-15	56	-57	-58	197	67	106	14	45	-8	-16	6		-41.5	78.5	76.5	94.5	78.5	8.5	-17.5	-123.5	-15.5
Blank	44	65	125	-42	-69	-18	-21	20	93	17	34	-16	-86	-2	-6	69	76	-1	14	-18	-4	64	-26	18	-21	29	428	-63	-70	-18	1	-29	1	-55	10	-25	-26	-79	0		64.5	6.5	140.5	76.5	50.5	48.5	50.5	142.5	79.5
Blank	-35	97	49	-7	-118	8	-27	24	28	4	-13	-1	-63	19	2	-46	-3	-4	-21	-11	4	49	-10	13	2	2380	-26	101	36	12	42	24	0	-22	270	-26	-9	3	-8		-52.5	-34.5	4.5	-67.5	-36.5	-20.5	-135.5	48.5	19.5
Blank	53	61	157	15	41	37	-43	33	20	138	4	76	56	34	37	96	54	76	36	80	29	155	30	93	30	-2	36	80	37	56	98	8	46	78	43	50	53	121	24		12.5	34.5	63.5	17.5	72.5	50.5	-22.5	68.5	-2.5
Blank	-25	44	147	108	-10	52	41	20	-4	42	61	120	-1	56	-2	53	35	85	33	-52	103	41	45	78	-19	-1	84	-1	25	60	109	62	116	93	37	-39	111	96	117		10.5	-52.5	-46.5	38.5	-126.5	-47.5	102.5	93.5	46.5
Blank	42	158	161	81	27	52	94	-45	136	20	59	134	24	67	15	54	133	116	36	-29	350	-6	91	30	26	-19	35	-12	-83	136	188	121	70	77	92	-19	48	58	102		21	13	31	-7	31	-10	-34	21	41
Blank	-159	-80	15	16	-161	38	-2	-84	-65	-77	-143	-26	-99	-83	22	-111	95	-29	-53	-72	-22	-50	11	-92	-31	-163	-146	-88	-156	-65	-32	72	-17	-114	-76	-128	11	-33	18		56	-66	-38	2	-50	-4	21	281	72
Blank	-131	72	-81	-25	-81	35	42	73	-21	-149	13	-13	-82	-165	-25	52	-53	70	-26	-4	15	-63	-18	-42	-65	-149	-81	21	-53	-71	-22	-150	-20	109	-78	-16	25	-4	-56		-550.5	-659.5	-492.5	-540.5	-649.5	-418.5	-614.5	-553.5	-586.5
Blank	-27	-40	-153	-37	-171	14	-147	-8	40	205	-162	4	-130	-93	-118	103	-18	16	-24	28	-7	-34	57	6	-183	-37	-46	-27	-111	-96	39	-35	25	10	78	60	-2	13	-72		-139.5	-424.5	-185.5	-72.5	-324.5	-230.5	-291.5	-478.5	-182.5
Blank	41	146	-51	38	29	168	79	133	87	-14	14	-38	62	56	78	130	81	80	92	83	136	37	111	-14	144	-24	-19	-54	108	-7	60	26	275	19	166	133	162	98	164		-39.5	-46.5	112.5	-32.5	-12.5	99.5	89.5	560.5	72.5
Blank	-43	83	70	-36	41	61	61	55	49	285	147	62	33	118	109	54	93	326	92	49	60	157	70	79	154	111	-25	242	55	308	65	127	92	45	63	65	74	131	65		27	-35	25	19	39	-7	-25	2	39
Blank	234	21	75	52	-73	48	-16	18	61	52	-33	-11	43	-2	-2	173	-4	-11	26	70	29	-33	65	24	61	-15	-6	-53	28	4	120	46	43	-31	-5	78	75	20	-14		-50.5	-1.5	8.5	-16.5	-119.5	125.5	-18.5	97.5	-18.5
Blank	-59	-34	19	-10	-148	-67	42	-89	-109	-65	5	20	13	-23	-36	24	31	-32	-55	11	-68	-18	62	-64	-110	42	14	-20	-19	-34	-28	-88	-44	-72	-59	5	-24	33	-54		-255	-89	-133	-70	-62	-82	-33	-154	-105
Blank	27	80	21	57	102	53	64	6	76	58	67	72	127	15	13	-93	78	81	-1	139	86	79	95	21	27	-9	25	135	44	61	80	9	38	68	16	97	82	43	59		39.5	-102.5	-32.5	88.5	-151.5	-46.5	-8.5	-82.5	-1.5
Blank	-48	-80	135	-23	-8	-69	9	-27	-50	-143	-38	-10	-93	-93	-75	-33	-61	-75	-81	-45	-38	-73	-77	-8	-70	-98	-109	-57	-74	-77	-59	-53	-80	-116	-154	-50	-55	-17	-49		-142.5	44.5	-263.5	-206.5	-105.5	-200.5	-131.5	-102.5	-8.5
Blank	16	-26	-173	-31	13	-64	-15	28	-62	-26	66	15	16	-45	-31	40	-58	3	-2	-9	135	-18	26	-38	31	-41	-8	29	33	-33	29	-55	-19	-80	2	12	9	-30	18		-64.5	-62.5	-151.5	-78.5	-78.5	-23.5	7.5	-93.5	6.5
Blank	56	-9	41	-23	-28	-27	14	10	-56	45	-7	63	35	-16	-4	31	80	-18	7	23	5	-75	324	7	-29	-2	-65	6	85	-72	43	-19	-26	36	-7	9	-6	-7	1		-98	34	-4	-28	-153	-37	-54	-121	-47
Blank	-22	-78	-184	-44	-47	-137	-28	-90	8	-59	-96	-55	-96	-55	-100	0	-47	-88	-55	-34	-72	-87	-72	-39	-120	-90	-100	-75	-90	37909	-55	-84	-97	-129	-79	-29	-99	-56	-57		-63	-127	-9	-53	-56	-48	-4	-97	-13
Blank	-78	-6	-35	20	-144	-11	-93	15	-7	-32	-81	-4	-71	2	0	-62	-12	-5	36	-25	-23	-18	5	-21	-37	-22	-72	44	-53	-75	18	-55	-25	-84	-48	14	-14	-85	-20		15.5	11.5	-120.5	30.5	-80.5	-100.5	-120.5	-102.5	7.5
Blank	7656	4539	9688	-19798	5373	3858	2333	-19794	681	2573	2396	2802	-1429	153	537	482	1414	-553	-19793	3557	2466	298	-19698	-10177	3884	2396	4441	-2019	1298	5636	1035	7933	13450	5364	-19763	-17244	6659	19	-19773		-8801.5	1320.5	-1489.5	-9606.5	-888.5	-3741.5	-2945.5	454.5	-6886.5
Blank	-42	-1	233	-159	-44	-28	-24	-4	-29	-82	-30	-92	-37	-190	30	-162	-76	-100	-97	-45	-55	64	-88	-77	-111	-25	-100	-107	-29	-6	-81	-77	-57	-95	-71	-173	-69	13	-107		-62.5	-68.5	-104.5	-864.5	-2.5	216.5	-866.5	367.5	-534.5
Blank	5761	-1042	602	-5739	2081	-1193	-584	-5740	-1388	-3034	-2060	-2103	-2618	-4537	-2216	-2361	1278	-1168	-5666	1995	-763	-22	-5755	-840	-2018	-1101	-2481	155	-2281	-607	-1660	6249	-755	126	-5751	3510	-1774	690	-5723		1151	1075	-199	927	819	1581	911	17341	4221
Blank	1103	-1180	1128	-4631	42	-940	91	-4619	-587	-687	-638	-1126	-1362	-1745	-777	-1227	182	-941	-4437	-391	-929	680	-4627	-202	-1160	-243	-1097	196	-324	67	-818	667	-1060	-246	-4666	-332	-1823	-501	-4659		226	1153	501	797	2516	526	1825	4668	1176
Blank	-166	-940	1953	-5651	1044	18039	20346	-5521	28502	22262	14645	14553	18024	21858	7235	15038	20682	19795	-5561	18396	21817	18253	-5570	7090	16234	15451	19782	15975	11630	-902	-821	-341	-1498	336	-5593	-330	-1068	-554	-5635		9341	6854	21314	20554	30657	195	24682	37019	30980
Blank	-70	74	-69	-109	93	-43	8	68	-93	-21	-13	118	63	-59	-17	13	-75	16	46	-38	-76	-29	24	32	-283	-79	-25	-12	-56	68	35	-23	24	31	-15	60	42	33	8		-123.5	-135.5	-19.5	-88.5	12.5	-10.5	-50.5	451.5	-93.5
Blank	1238	172	5140	-974	3425	31673	33401	-984	47809	42649	31092	29797	30141	40855	24482	30731	41721	34859	-935	32741	40023	36550	-948	29846	38620	31069	38162	30385	27995	-739	2812	997	-165	619	-927	1191	294	757	-955		22432.5	14830.5	35977.5	33660.5	51351.5	231.5	32341.5	50184.5	47897.5
Blank	792	60	2175	-218	1295	24132	25740	-234	43215	41209	19823	19117	23401	32324	14333	20614	34141	30394	-204	9385	28559	28497	-162	11658	34853	22767	30394	28948	23793	-27	637	253	65	248	-191	455	-86	450	-210		16350	8993	27066	29975	44330	-257	19199	49618	39151
Blank	65	37	113	-12	-34	596	720	54	3539	1138	265	183	947	616	55	643	2053	1111	93	2491	1529	2472	10	88	530	564	893	1176	1017	19	90	22	24	-5	-11	67	9	85	4		885.5	673.5	2094.5	3662.5	2408.5	71.5	4776.5	6869.5	3056.5
Blank	226	-33	357	-644	777	7765	9480	-607	24063	26079	5332	5277	8210	18332	1287	8358	20420	11970	-588	8102	9048	9693	-557	2959	19884	6955	12733	16171	10889	517	185	779	399	651	-577	1069	120	593	-620		4013.5	3092.5	8290.5	9733.5	25142.5	-309.5	9685.5	27043.5	18247.5
Blank	89	57	194	-32	183	2165	3238	23	79	50	67	120	49	54	-12	176	5978	4684	34	5335	7262	7559	55	5	25	61	297	-10	32	-15	-13	84	142	111	53	204	35	83	30		91.5	46.5	1057.5	39.5	-32.5	4.5	1718.5	14556.5	13286.5
Blank	685	-6	918	-1725	1174	1371	2780	-1662	986	1630	-139	434	380	1106	-789	1305	1421	760	-1790	605	1129	4300	-1765	268	1237	73	1473	214	1430	282	-209	587	-12	498	-1790	847	-249	296	-1773		857	3478	1909	2503	3631	-552	3602	8354	3736
Blank	122	-41	138	-45	200	110	95	99	8	577	70	15	16	231	6	-15	66	-40	10	29	84	153	8	15	450	7	-35	-29	364	34	66	40	7	13	-5	120	11	17	15		-102.5	39.5	75.5	-19.5	1339.5	-75.5	71.5	1112.5	-0.5
Blank	798	799	650	-894	822	1060	531	-948	870	1172	32	28	293	249	-66	424	651	596	-965	1103	1108	1310	-955	167	428	465	72	181	808	350	-24	809	597	865	-942	1626	-79	520	-979		1666.5	505.5	1418.5	1737.5	3722.5	784.5	923.5	5458.5	5072.5
Blank	4591	-723	3637	-32680	3146	832	1374	-32685	-8269	-6612	-2772	-7221	-11937	-9389	-6919	-5455	6376	1215	-32648	-614	-1520	4917	-32683	-11251	-5031	-6275	-3689	-15694	-16362	-21855	-6024	5374	513	4215	-32665	1759	-17781	-4705	-32688		-8267.5	1211.5	1005.5	-8982.5	1141.5	-13127.5	-14904.5	4091.5	4392.5
CBU_0307 _0.01	-22	-126	-46	-47	-35	-45	-117	-173	71	-138	-49	-107	-42	-92	-112	-77	-68	-107	-113	-97	-60	-67	-58	-87	-70	-91	-96	-56	-100	-93	-89	-90	-93	-29	-47	-42	-74	-79	-104		-111	47	105	5	356	-118	80	566	-43
CBU_0307 _0.03	49	-76	-144	-93	-13	19	-72	-69	-2	4	162	-66	-82	-78	-58	-60	-163	-70	13	-113	-61	82	-89	-123	-121	1	-13	1	7	-83	-88	-67	-3	-2	-112	-103	-48	-23	-41		61.5	-16.5	31.5	28.5	278.5	-59.5	-12.5	137.5	152.5
CBU_0307 _0.1	-117	-7	22	11	-77	-4	-128	-17	12	-32	-160	11	325	-34	-42	-27	40	-133	-54	-81	-30	-41	57	-61	138	-3	46	-43	-88	23	-101	-12	-10	-52	-17	-90	-21	86	-54		-652	-433	-217	137	171	-361	116	15	-455
CBU_0545_0.01	218	99	290	136	155	676	439	360	2111	1210	-10	89	113	84	115	116	719	319	60	27	437	372	2213	96	86	133	109	95	65	84	14	71	70	58	-21	-22	61	-26	22		507	143	238	1255	32380	28	4113	17442	9443
CBU_0545_0.03	130	50	16017	17577	1638	15001	22059	19136	34022	32248	734	3870	1780	1604	6439	7457	28594	3968	4093	3605	22906	12072	23869	6742	11905	1024	1577	1998	944	-53	272	100	27	-31	15	-74	28	-109	40		16936.5	10202.5	16165.5	23294.5	54774.5	-108.5	37761.5	48148.5	44350.5
CBU_0545_0.1	601	3643	40794	42996	24462	39934	36196	30738	48419	39352	14287	21052	16601	10124	12455	32516	44980	31959	17730	30141	36611	38708	36357	24445	30039	7727	15833	17521	9890	26	7908	160	9	99	-32	155	121	52	172		36722.5	32508.5	41052.5	45436.5	54526.5	-116.5	55208.5	54487.5	50626.5
CBU_0611-GGG_0.01	111	257	89	320	227	233	108	138	94	62	46	67	12	193	90	58	111	136	91	151	89	120	-2	156	37	69	143	146	209	96	64	120	117	44	169	108	83	38	94		-4	179	16	66	43	4	-38	287	79
CBU_0611-GGG_0.03	47	-22	6	-102	79	81	43	80	55	291	5	-95	142	-42	2	89	-14	45	-31	-100	10	-35	-65	196	51	-6	-16	6	-49	-25	-47	-50	-22	-72	25	-81	-30	-95	49		-97.5	711.5	-73.5	-40.5	80.5	-3.5	393.5	627.5	423.5
CBU_0611-GGG_0.1	62	113	65	72	45	157	119	9	110	12	-5	32	998	3	26	42	67	50	36	68	50	137	134	-5	89	18	115	91	215	-40	14	70	50	83	18	115	94	63	57		108	2177	44	117	4953	-28	3224	6377	4092
CBU_0612-Sortag_0.01	44	237	-102	12	-40	89	-24	84	21	59	7689	1996	39762	121	100	18	61	30	54	43	5992	25	110	-17	19	16	63	32	-4	28	17	95	51	56	80	13	66	47	48		-20	3	-158	0	1313	133	-37	2615	1836
CBU_0612-Sortag_0.03	43	176	-59	-53	-6	125	212	34	165	280	26217	52	38418	1386	162	131	100	706	85	22	24282	239	230	2	31	-36	3	213	-59	76	24	-6	45	78	-25	103	45	182	10		72	396	-107	177	12834	-163	714	17698	7574
CBU_0612-Sortag_0.1	173	23	39	50	146	285	766	-35	883	574	34800	123	40145	2910	327	121	162	3114	-73	-60	31801	354	121	-29	-63	-59	-69	1120	75	-70	-56	408	-131	59	32	223	134	224	-94		-389.5	534.5	3366.5	671.5	25374.5	-804.5	1703.5	27454.5	15494.5
CBU_0630-GST-GGG_0.01	-42	123	44	123	137	164	352	170	185	197	17	102	39	17	82	82	420	88	26	251	31	99	566	62	45	23	715	22	119	61	30	42	52	63	-11	31	75	-27	12		172	1062	160	709	9208	-118	7431	13866	4169
CBU_0630-GST-GGG_0.03	37	289	187	112	-3	1083	1589	1547	2585	1594	419	521	4661	33	1	930	2598	943	9	887	1139	127	2055	93	-32	-17	4724	847	1028	-56	-17	145	-21	-34	-50	-6	-6	48	-4		988	3720	1545	2718	23896	-27	26453	27775	12379
CBU_0630-GST-GGG_0.1	-4	817	1094	457	274	3601	3358	2664	10810	6384	1870	1667	5927	311	34	2920	6782	3461	133	3400	3913	414	5134	2292	328	72	12946	2615	2980	-65	-55	13	-32	5	-48	57	23	111	-81		4140	9745	4678	9506	38909	-2	35253	38364	27198
CBU_0664_0.01	-73	29	-29	38	54	-1	-121	-31	14	33	15	-87	-62	-86	-41	80	-4	-1	-113	-124	86	-120	-32	38	-88	58	-147	-19	-40	-54	-69	-99	-32	-104	-62	-76	-14	-64	-137		-4.5	42.5	19.5	-86.5	-85.5	19.5	-97.5	54.5	60.5
CBU_0664_0.03	18	77	186	331	172	-16	-42	36568	12	112	56	9	-89	52	-59	173	18	215	-7	50	36	96	-27	106	-28	99	-4	-55	-21	30	-18	12	72	111	87	17	12	66	9		-83.5	25.5	175.5	38.5	-84.5	54.5	-59.5	29.5	-18.5
CBU_0664_0.1	-352	84	-102	-77	-418	102	-23	-8	-22	62	-36	-343	660	-191	-119	-32	0	39	13	-352	5337	-255	28	-15	-35	-81	-232	31	-180	-90	-229	-100	126	3	-117	57	78	-115	-124		151.5	-21.5	-228.5	199.5	-104.5	34.5	-134.5	445.5	52.5
CBU_0718-GGG_0.01	-113	48	2	96	-14	34	51	84	57	108	44	-86	75	76	31	4	99	52	63	88	90	94	39	74	124	69	165	34	76	118	77	69	101	43	-39	148	106	104	98		64	144	10	61	2155	102	1397	3235	293
CBU_0718-GGG_0.03	9	24	123	141	-84	244	443	1299	15560	540	126	348	11	11	-33	285	1452	169	-62	236	99	-23	777	-58	66	98	4387	358	398	-4	16	-28	109	39	12	13	177	-15	65		287	2211	251	790	20606	-34	22953	40328	5596
CBU_0718-GGG_0.1	-79	169	-2	-5	97	394	678	567	1217	539	17	144	-3	134	28	662	1326	255	87	495	651	178	1536	112	211	83	3588	353	518	12	40	93	105	51	21	-20	74	76	42		161.5	2379.5	466.5	616.5	29101.5	-144.5	22629.5	25858.5	11975.5
CBU_0891_0.01	-25	138	116	5360	260	105	-20	23276	2737	440	6600	249	27041	166	5453	81	90	18445	88	129	31673	1182	-35	37	24964	1071	192	28920	29325	87	48	101	126	145	64	-83	99	-59	38		3190	3263	15278	1630	-175	-120	24334	835	1022
CBU_0891_0.03	76	42	2720	31403	710	92	39	35177	10893	1460	30891	2442	38070	1740	23818	79	146	40539	1289	-6	53111	14171	87	8	49930	6236	199	53370	54127	-17	-28	-15	16	84	-32	-55	72	31	48		9472	15410	39402	8413	163	-83	47363	10437	4528
CBU_0891_0.1	-100	-5	3544	34741	925	-4	-73	39669	12552	1642	34316	2081	36386	1733	26326	32	-149	40015	3457	-78	42645	16434	1064	100	44788	10829	89	55557	55091	-114	-150	-129	-69	-33	-166	-96	-40	-104	-137		14487.5	20692.5	50095.5	11858.5	2239.5	74.5	55656.5	14113.5	4688.5
CBU_1094-GGG_0.01	-192	-53	-43	-104	-166	74	-8	-94	48	-114	77	-40	33	0	-61	-130	104	0	-7	-58	-16	-19	12	-40	-129	-68	-111	-156	-96	19	-100	-9	-34	-22	-44	123	-4	7	-101		-53	101	-49	-9	35	-17	59	20	-36
CBU_1094-GGG_0.03	-172	-156	-165	-15	-77	-53	-169	-156	-80	-109	0	-219	-94	-153	-44	-161	-51	-93	-72	-194	-42	-173	-62	-157	-93	0	-181	-157	-168	-103	-110	-96	-73	-109	-149	-5	-96	-180	-127		-68.5	162.5	-25.5	25.5	144.5	-68.5	69.5	54.5	41.5
CBU_1094-GGG_0.1	-77	-38	-205	-61	-131	-39	28	-125	-27	-69	-52	-116	-18	14	-19	-24	16	-9	-38	-63	56	-8	-93	-134	-74	-38	-167	-104	34	-2	-75	93	-41	-72	-124	-127	49	-45	-61		-74.5	310.5	-91.5	-24.5	142.5	-24.5	40.5	-70.5	165.5
CBU_1398-GST _0.01	1311	2778	120	10549	5249	26305	6288	10042	33276	18189	1089	1983	804	572	18	13752	12185	4411	838	11510	15715	1945	7444	13960	4016	496	4472	4601	8173	4	-51	-25	-48	-22	-73	58	98	-55	-12		8367.5	10562.5	10462.5	17686.5	48122.5	-23.5	46914.5	46520.5	36360.5
CBU_1398-GST _0.03	8404	24165	5256	27402	31555	32699	28780	49134	51380	32666	14519	14487	4198	7290	875	23930	34687	22391	12139	32098	27292	13474	23953	32541	22085	9663	25130	26043	25492	-7	1737	30	11	109	-21	0	23	111	-6		27874	24763	28811	39637	50995	-66	52614	54535	46836
CBU_1398-GST _0.1	17682	39405	19878	37036	53762	41381	41381	41171	56044	53659	24667	28147	9898	14375	2925	45232	50939	39972	24583	42858	40040	27076	35724	54170	33260	12818	48453	31527	38686	-118	6053	-15	-9	62	-1	51	155	222	-4		40906.5	37802.5	41623.5	52487.5	53727.5	32.5	54353.5	54772.5	55045.5
CBU_1513_0.01	23	89	-3	-2	40	93	45	-21	29	49	-28	4	-29	32	40	1	38	-46	1	21	-31	25	52	54	74	-43	8	8	-11	-16	-5	-26	207	6	12	44	70	60	-27		-5.5	-163.5	-97.5	-116.5	-75.5	-170.5	-240.5	-16.5	-175.5
CBU_1513_0.03	44	-114	39	105	-60	39	-19	-30	45	37	119	9	7	40	-6	64	28	15	-57	-24	50	62	46	-8	-47	-41	12	-29	-43	-27	44	19	60	4	-32	-81	27	146	-61		117	29	38	26	73	-9	61	103	51
CBU_1513_0.1	48	-56	52	87	51	-7	19	-35	106	-28	3	16	-131	19	-23	-17	-13	8	-40	13	-2	63	10	27	-61	-64	15	-41	-27	-49	-14	-43	44	-11	57	-43	-44	299	-17		-92	-42	-90	-36	54	-90	32	236	-12
CBU_1910-Sortag_0.01	3	126	119	11	165	110	-81	44	-200	141	60	-138	-71	136	85	-81	135	271	-141	-55	931	732	53	30	246	82	-68	4	2181	-44	54	-35	31	134	22	-59	11	53	112		-82	7	215	89	1599	-38	145	401	715
CBU_1910-Sortag_0.03	-98	125	11136	9685	45	20350	6433	17532	29647	43332	21376	14893	29038	27256	4197	16041	34397	26084	31771	24183	25396	32286	11114	4135	5002	12955	24738	11985	29177	60	-17	-16	20	-16	26	14	-8	126	61		279	2862	15334	13490	35131	-228	28638	41422	30516
CBU_1910-Sortag_0.1	84	64	4537	28551	1820	32088	35165	26886	44868	45724	30182	32356	38356	34742	16737	32633	43912	36799	35854	31245	33824	38963	27870	20028	39297	28643	36033	29724	39310	5	381	90	-19	42	157	157	-13	217	61		10707	9558	32910	26229	49434	-463	49670	52636	41129
FIDUCIALS	-435	-12823	140	-4289	-5476	-11908	-3812	-6234	-3670	-4221	-6240	-4493	-7546	-7201	-10952	-5612	-141	-12443	-6499	-2574	-12994	-2757	-2551	-4282	-2929	-5059	-3186	-6079	-5584	-6638	-4812	-10640	-14447	77	-2114	-1484	-10243	-741	-4361		3777.5	2021.5	5627.5	979.5	2205.5	-2348.5	1868.5	-21356.5	-6159.5
FIDUCIALS	2394	-8024	2439	-2363	300	-7134	-1235	-2115	2260	-3230	-2151	-656	-3257	-4264	-5857	-1583	153	-8997	-1795	-1701	-5210	-502	-2611	-1289	-3313	-3464	948	-2664	-3235	-2274	-576	5725	-3890	2866	-3839	-273	-6034	1694	2028		6411.5	1917.5	6383.5	1752.5	3075.5	1003.5	3196.5	6984.5	-2510.5
FIDUCIALS	1051	-5809	-742	-2010	-1799	-7334	-3828	-7056	269	-4006	-4097	-614	-3405	-5426	-8547	-2478	222	-8651	-3372	-2318	-6395	-2773	-3945	-1722	-4487	-4765	-268	-3135	-5508	-5227	-3237	3878	-4560	530	-30173	-5970	-8431	-3612	-1037		4439.5	-2893.5	3310.5	210.5	-607.5	-4417.5	-1692.5	2871.5	-5523.5
FIDUCIALS	3855	-8048	551	-1843	-1031	-5933	-3343	-23736	-297	-1471	-4210	-1612	-2638	-2663	-6566	-1876	272	-9604	-1337	-2653	-8595	-1581	64	-1620	-687	-1879	1840	-2665	-2021	-2499	-2162	6928	-7732	1798	1642	-504	-8576	-641	-1210		4850.5	1156.5	6458.5	755.5	2606.5	-4948.5	-123.5	5544.5	-7904.5
GuineaPigIgG_0.01	45	13	70	56	64	1211	41	38	38	-7	98	101	-32	-55	10	5	40	62	24	45	13	13	47	154	-37	-59	1557	27	-5	82	31	85	78	74	138	47	52	65	36		-5805.5	-6022.5	3665.5	-4270.5	6270.5	-5725.5	768.5	-4096.5	-7795.5
GuineaPigIgG_0.03	86	20	104	72	290	41	111	-58	-18	-88	-118	-54	-79	17	-19	-118	-22	-94	-61	278	255	109	81	102	52	190	-10	53	31	-42	-60	487	86	416	264	420	187	358	246		2335	6489	-4738	5817	-715	-5073	-2928	2480	-6906
GuineaPigIgG_0.1	-26	-233	535	-96	462	-37	284	-350	-218	-271	2546	-260	-310	44	-198	-225	177	-132	-396	15	-219	637	358	153	324	344	-84	-77	362	185	-28	1572	363	965	427	1276	452	1583	620		1133.5	-4408.5	3537.5	728.5	-484.5	-7071.5	1134.5	232.5	-9652.5
HuIgA_0.03	-123	4	-131	-48	-52	-111	101	8	-75	-39	-28	-58	-23	8	-23	-116	-28	21	-76	22	-18	-42	-15	-64	21	-97	-120	-21	-31	-39	-123	-35	-46	-12	-52	-65	-46	4	-114		-1431	-1550	-159	366	265	-1293	-298	-178	-1667
HuIgA_0.1	18	76	66	34	92	104	16	159	80	67	75	89	87	106	133	72	23	42	74	38	96	118	108	110	63	41	31	154	69	38	153	110	101	155	54	49	149	306	164		3027	-522	-444	217	133	-1438	-161	5328	-3134
HuIgA_0.3	30	12	97	47	1226	26	41	96	21	79	-54	-4	-58	10	-51	-38	23	-54	17	20	11	167	169	49	155	-39	27	-3	87	78	-2	351	-39	140	-18	84	175	385	97		2746	-155	2057	922	896	-3702	367	2856	-2657
HuIgM_0.03	50	4	41	-43	1	-104	-51	45	32	156	-48	-34	-25	-7	-24	-17	7	-35	-8	47	31	-48	50	-26	-40	-55	10	-19	2	-42	43	22	-14	37	-32	7	-16	10	21		-232	-178	-176	-106	-26	-188	21	-41	-183
HuIgM_0.1	9	90	29	36	114	50	68	139	28	45	60	37	65	35	70	-3	4	35	33	33	57	53	77	39	20	-17	10	41	61	99	30	53	41	13	26	16	67	39	34		-749	138	-708	-102	-269	-812	-530	-12	-466
HuIgM_0.3	23	159	97	158	116	143	53	60	124	28	41	39	20	56	18	17	63	41	30	20	62	94	121	72	53	39	49	131	74	85	48	31	90	50	89	158	71	77	45		128	-877	-561	-64	123	-105	-149	913	-2102
IgGMix_0.01	-25	153	34	4	40	-15	37	-23	21	7	-47	-45	-55	-30	-42	-68	-72	-66	-55	-21	-51	-36	-60	-69	-82	-49	-14	-33	3	-37	13	78	-44	10	-34	22	-39	62	-43		-4385.5	-4742.5	-730.5	-2188.5	278.5	-4648.5	-3246.5	11114.5	-7485.5
IgGMix_0.03	-54	-11	168	149	243	-53	25	29	-129	-55	-101	-77	-87	-76	-139	-96	123	-144	150	23	-38	183	312	46	256	151	-70	13	-1	244	-36	558	-70	161	136	399	93	229	141		5096.5	-1837.5	1179.5	1690.5	-3211.5	-1739.5	-4153.5	7213.5	-5710.5
IgGMix_0.1	-483	-1336	-509	-351	283	-1155	-1097	-1592	-1409	-1275	-1670	-1615	-1889	-1402	-1791	-1859	974	-1186	298	865	-915	432	723	-43	-249	-142	-938	-363	-423	-61	-88	728	-663	-203	112	448	-172	66	-643		2069.5	806.5	2269.5	2472.5	1437.5	-4218.5	-668.5	459.5	-6278.5
IVTT_CBU0045d	1835	-966	1486	236	1967	-139	1865	-801	-50	-1709	-1155	-507	-531	-1489	434	-970	10	-1649	-302	-64	-1000	100	-577	-139	-773	249	-352	-5	-898	1152	-169	1334	-1105	1203	235	1360	-447	2171	-465		1291	1110	27	899	2053	940	297	2823	-16
IVTT_CBU0056	1187	-1418	332	-276	619	-1337	41	-989	-193	-1316	-1046	-1118	-704	-1115	-723	-1185	971	-1593	-1201	8	-1900	-1186	-1001	-837	-1233	240	-1001	241	-661	788	-638	379	-1323	232	-91	418	-1295	-1388	-920		1211	914	366	361	2719	538	574	2011	-104
IVTT_CBU0091	17	-1314	-175	-290	-55	-1028	-781	-1813	-1152	-2395	-1880	-2062	-1004	-1579	-1578	-1788	-342	-2059	-1656	-446	-1531	-2531	-1559	-686	-1846	-746	-1482	-112	-774	-902	-1417	-180	-1557	-65	-601	422	-1267	-2317	-2083		789	622	239	1243	2890	-323	9	2098	726
IVTT_CBU0092	1005	-156	693	386	607	-215	-281	-229	-861	-2353	-1250	-1171	-1016	-1802	-599	-1570	-228	-1236	-662	151	-1294	-1868	-104	-1057	-1061	-199	-620	102	-908	794	-504	1004	473	898	-27	1475	72	-2298	250		1260.5	1079.5	758.5	1284.5	2611.5	407.5	851.5	3743.5	2507.5
IVTT_CBU0109	-965	-1264	-575	-964	20	-2037	-1004	-2861	-1403	-2185	-3361	-1946	-2857	-2618	-1755	-2813	-1084	-2210	-1995	-210	-2101	-3562	-1766	-2097	-1904	-1864	-2404	-2522	-1051	-2046	-1698	541	-1494	879	91	4	-705	-2244	-2001		98.5	694.5	586.5	673.5	2949.5	-664.5	1340.5	2651.5	684.5
IVTT_CBU0198	262	-1299	8	234	249	534	-80	-1260	834	-765	-719	-878	-236	-515	-204	-1579	288	-1521	-566	118	-973	-949	-487	-112	-118	-381	-587	-237	-76	-11	-1511	138	-411	656	233	751	321	379	-504		1234.5	1188.5	-91.5	1264.5	2738.5	-172.5	-852.5	1398.5	445.5
IVTT_CBU0215	742	-1159	1055	453	409	-249	488	-266	-324	-1428	-1047	-410	-1378	-1396	-700	-1068	-249	-1182	-6	1203	23399	-2004	222	-101	-952	-368	-334	-789	258	596	225	722	-524	1292	839	1089	-253	-688	-673		1638.5	477.5	235.5	313.5	2369.5	456.5	906.5	2080.5	1302.5
IVTT_CBU0229	590	-690	316	-629	-439	-716	-1022	-1232	-1210	-1954	-1189	-1048	-880	-1708	-1332	-1617	-564	-1262	-1008	-590	-1191	-613	-1002	-1083	-1384	-47	-1377	-276	-1295	-422	-1511	394	-1273	465	-121	269	-439	-615	-754		849.5	949.5	447.5	1259.5	2113.5	-97.5	-75.5	1818.5	661.5
IVTT_CBU0231-s2	-447	-1332	-795	-896	406	-1778	-816	-2289	-1204	-1999	-1148	-793	-1063	-1601	-1341	-1751	-1170	-1381	-1336	406	-2441	-2104	-2197	-898	-1309	-183	-1358	-155	-1442	65	-1353	-826	-1781	235	-860	0	-2197	-1651	-2517		97.5	1827.5	293.5	1275.5	4428.5	-239.5	392.5	1151.5	-120.5
IVTT_CBU0237	155	-1773	311	-682	-778	-1662	-1752	-2256	-838	-1776	-2094	-1267	-2232	-2301	-1120	-2361	-301	-2285	-959	12	-1580	-701	-1203	-433	-885	-960	-1687	-1066	-1593	-1279	-1956	197	-1004	-176	-1477	-893	-1825	-1671	-2257		1142.5	1102.5	0.5	562.5	2832.5	278.5	394.5	2361.5	362.5
IVTT_CBU0303	-735	-1630	-350	-1529	166	-1280	-259	-1956	-825	-2222	-2377	-2519	-2309	-1953	-2512	-2626	335	-1961	-1336	-316	-1214	-407	-1828	-1129	-2409	-1569	-2422	-1086	-1066	-1998	-2027	-478	-2114	-259	-1379	-233	-1486	-1310	-2380		1335	557	177	630	3593	-99	513	2738	1158
IVTT_CBU0307	-546	-2486	127	101	216	-1018	-599	-1863	-1693	-2836	-2464	-2272	-1832	-3381	-1613	-1454	-1032	-2891	-1531	-308	-2536	-2869	-2224	-2197	-2959	-514	-2407	-417	-2404	-810	-1955	733	-1600	-259	-411	-79	-1877	-2098	-1311		388.5	1991.5	407.5	1024.5	2092.5	-145.5	3426.5	3402.5	826.5
IVTT_CBU0307a	-76	-4791	-958	-1499	-1181	-4417	-1431	-2992	72	-5058	-2765	-2282	-2153	-4803	-2832	-3256	-279	-5248	-1541	-1029	-5135	-2628	-3072	-1227	-4016	-1790	-1855	-2145	-3440	-2526	-2766	-450	-4583	-587	-1464	-1558	-4484	-814	-2796		1766	1657	1055	1411	1411	1114	1255	3185	-1071
IVTT_CBU0311	1225	-425	338	30	152	-400	-518	-269	1154	451	-1135	381	-1053	-174	-892	-720	-104	-1326	-549	-223	-1520	-147	99	-783	-755	-505	-1091	-733	451	-148	-627	414	-934	576	892	1043	-903	-1596	-89		630	103	752	920	5396	-416	2295	4645	660
IVTT_CBU0315	91	-2081	-114	-2010	-838	-2835	-623	-1898	-1443	-2452	-2502	-1652	-2312	-2841	-2283	-2557	-222	-2444	-1986	-992	-1554	-3271	-1351	-1426	-1622	-1275	-2297	-1252	-1956	-779	-1835	-700	-1738	-369	-1586	-648	-2581	-2681	-2236		310	845	375	617	1742	-31	515	2135	459
IVTT_CBU0395	310	-1547	479	-1171	-1115	-1450	-1211	-1555	-282	-1856	-2573	-1704	-2081	-1461	-1397	-2002	-325	-2201	-1638	153	3369	878	-770	-1071	-1400	-358	-1746	71	-1369	169	-1938	729	-1161	548	-72	144	-1170	-273	-792		1003	457	439	573	2656	128	-92	3017	422
IVTT_CBU0404	-762	-3487	-277	-894	309	-3503	-607	-1623	-935	-4557	-2043	-1176	-1845	-3899	-2040	-2518	-610	-3590	-1452	-979	-3968	-533	-1743	-1455	-3266	-1011	-2021	-1102	-2963	-940	-1510	-223	-3417	14	-555	-597	-3545	-175	-1710		1091	1656	633	830	976	65	1289	2073	-519
IVTT_CBU0421	496	-583	677	-883	266	-986	33	-1000	-77	-1238	-1152	-1180	-923	-1499	-795	-1673	-348	-887	-1116	-358	-1253	-373	-1303	-406	-718	-222	-1966	-247	-677	347	-1151	978	-418	250	-771	-184	-1306	360	-1182		651.5	1055.5	-45.5	1365.5	3104.5	133.5	161.5	2784.5	946.5
IVTT_CBU0433	-916	-2848	-626	42	-210	-2057	-1966	-1478	-662	-3733	-1837	-122	-2167	-3572	-963	-2784	-673	-3281	-1593	-1496	-3865	-1327	-1468	-2146	-2243	-412	-1589	-985	-2728	-118	-2165	-425	-2091	-217	1063	-789	-2251	-2682	-1020		1523	1641	340	1425	720	1171	245	2138	-114
IVTT_CBU0498	358	-1321	790	669	1148	-1992	1275	-1285	-239	-2009	-1151	-1495	-1306	-2863	-1334	-2206	-148	-2849	-677	-377	-2682	-2107	-328	-179	-1180	-344	-956	-228	-1819	-580	-1500	1077	-1338	1822	272	1294	-1749	-1786	-391		1618.5	1184.5	165.5	1636.5	1123.5	378.5	743.5	4212.5	700.5
IVTT_CBU0545	1304	222	13829	20495	6786	19361	17559	20004	28952	23497	4165	10053	6326	1798	5858	21303	20872	9519	10846	12599	17254	14410	21223	9749	15296	5773	10244	7090	7126	-583	3664	1474	-1418	477	304	1370	-776	-2743	10		29521.5	26516.5	38319.5	32466.5	47996.5	900.5	47733.5	47532.5	47856.5
IVTT_CBU0573	457	-464	689	-588	546	-920	-979	-969	-524	-661	-1553	-170	-1520	-521	-893	-1001	166	-1731	-424	-18	-1720	-63	-786	-2015	20	-939	-893	-1027	-165	109	-498	1231	-1036	1297	-102	1168	245	498	-232		601	1121	547	870	3712	44	616	2458	213
IVTT_CBU0577	1881	-786	290	738	387	453	-188	-1340	-1735	-288	-980	-845	-1263	-854	-366	-1812	223	-1321	-534	-818	-1281	-1812	-977	-1137	244	-203	-1462	-139	55	-100	-357	736	-78	238	289	551	285	-1334	-835		-246	212	-186	532	3133	-316	364	2780	1266
IVTT_CBU0611	1078	-420	1107	-30	1529	236	891	-911	-118	-158	-706	-150	-629	39	-1083	-950	18	-534	-609	-163	-527	-960	-152	-490	-216	912	-566	1108	604	1041	-590	1077	282	1715	-246	1681	147	-1359	-841		806	-181	-78	93	2952	-663	-38	2260	499
IVTT_CBU0612	1207	-1601	964	-408	537	-2005	-486	-2184	-1391	-1143	8369	-1384	20894	-1592	-1911	-2034	831	-1104	-1336	51	3277	-2617	-970	-1118	-1079	-780	-1838	-644	-1378	-1343	-1854	1692	-359	882	-877	199	-1394	-2233	-1781		244.5	119.5	1888.5	223.5	5710.5	-567.5	-9.5	8075.5	5357.5
IVTT_CBU0613	1691	-1240	1005	403	-528	-1500	-413	-979	447	-1177	-938	-949	-1283	-1726	-93	-1337	946	-1391	403	2	-1201	-1849	-368	-64	-756	498	-1421	308	-648	59	-448	516	-1553	82	-397	-369	-1287	-465	-1209		1073	1632	210	996	3263	877	1405	2253	-322
IVTT_CBU0626	757	-657	296	-547	-373	-1373	-2554	-2119	-1474	-1346	-783	-1057	-1161	-1566	-1002	-2227	400	-1565	-1007	-523	-1343	-2142	-1177	-1206	-1441	-964	-1796	-569	-1095	-484	-1285	296	-659	5	-1062	116	-859	-2731	-2046		-4	610	-445	883	2220	-134	-452	1821	680
IVTT_CBU0628	-788	-2097	-131	-18	-441	-1087	78	-1965	-721	-2001	-1863	-1453	-1325	-1676	-1470	-1893	-740	-2311	-1636	-422	-2379	-344	-1842	-581	-1201	-542	-2364	-574	-1496	-600	-1810	-274	-1449	-124	-624	64	-1543	-416	-2135		-292	866	-355	498	2732	144	578	1764	207
IVTT_CBU0630	-512	-2140	340	-786	-491	-1468	-196	-2430	-487	-2927	-944	-1875	-1260	-2143	-1064	-1299	-726	-2451	-1139	-814	-1975	-2861	-869	-1256	-1858	-96	-2149	-16	-1755	-256	-1413	-36	-1543	881	-952	-292	-1263	-1934	-1683		1529.5	1431.5	652.5	453.5	2981.5	377.5	1274.5	1901.5	367.5
IVTT_CBU0664	-342	-1699	314	-529	-78	-1558	-911	-2272	-1341	-2458	-2111	-1248	-1330	-2497	-2226	-2741	-228	-2492	-1414	-612	-2532	-2514	-1621	-1498	-2734	-1567	-805	-1459	-1681	-733	-1392	-66	-1756	790	-1405	-528	-1705	-2930	-2125		858.5	213.5	879.5	466.5	2336.5	81.5	292.5	2795.5	1683.5
IVTT_CBU0718	990	-579	1016	-720	802	-325	785	-840	-125	-2445	-1620	-695	-739	-2165	-709	-1382	746	-1202	-876	118	-309	-385	-1005	-125	-1733	-251	-862	-171	-2161	166	-1221	1541	-651	793	-444	785	-101	1125	-1042		1762.5	1337.5	420.5	906.5	1442.5	355.5	415.5	2108.5	739.5
IVTT_CBU0755	681	-684	523	56	454	-790	-624	-1795	-1174	-1438	-1490	-704	-995	-1046	-1397	-952	294	-1079	-702	109	-1473	-1975	-913	-910	-447	-22	-935	-216	-573	-626	-914	518	-197	926	-223	816	-391	-2035	-1317		433	387	454	937	2594	-555	572	1828	1174
IVTT_CBU0827	1431	-1164	976	-383	62	-547	-512	-1664	-448	-1698	-1316	-780	-921	-1641	-1222	-973	-87	-1734	-1033	-695	-1668	-2744	-1510	-917	-1743	-309	-1351	-197	-1012	-412	-1077	1051	-1312	-82	-384	266	-827	-2332	-2185		645	364	-11	1177	2213	324	634	2896	868
IVTT_CBU0874	1147	-547	695	152	50	707	343	-682	96	-887	-627	-509	-804	-1261	-885	-1347	56	-1011	248	-486	-201	-1690	-635	-125	-485	364	-1374	81	-798	-196	-465	950	-463	474	-352	-167	674	-970	-1095		486	807	-302	503	2357	77	155	1713	-126
IVTT_CBU0891	312	-1627	1114	13513	176	-1412	-81	23303	3248	-683	19651	-706	24865	-1188	10368	-1917	-428	11291	-223	-390	18873	1359	-266	-626	21277	882	-1790	24344	23076	-695	-1548	804	-1420	-276	-611	-18	-1214	-708	-1499		9932.5	4370.5	27575.5	5232.5	3184.5	-321.5	32741.5	8533.5	1443.5
IVTT_CBU0908	-163	-3719	428	1	-552	-3737	14	-1998	-1043	-4008	-1630	-906	-2092	-4268	-1214	-2821	176	-3735	-102	943	-3985	-3022	-876	-2078	-2864	-734	-2015	-1217	-3484	-394	-281	-537	-3569	810	101	-183	-3223	-1903	-1700		2322	2136	1781	1700	1009	1619	1513	2527	-676
IVTT_CBU0922	-259	-2385	50	-1548	-624	-2487	-2419	-2637	-1433	-2367	-1709	-1469	-1725	-2718	-1110	-1446	-281	-2630	-1876	-1739	-2779	-2849	-2328	-1936	-2101	-494	-2007	-63	-2477	-411	-1737	-603	-2709	672	-1503	-112	-2581	-2872	-2475		714	327	260	954	2397	450	864	1856	-508
IVTT_CBU0993	-199	-1060	376	-916	-313	-1313	-736	-1720	-1420	-2282	-2128	-1300	-1664	-1841	-1790	-2308	-1057	-1529	-1561	-439	-1598	-3070	-1508	-1452	-684	-736	-1483	-72	-1369	-311	-1582	410	-1120	-458	-1486	-484	-1672	-2451	-1892		984.5	844.5	693.5	853.5	2486.5	167.5	-18.5	2806.5	1198.5
IVTT_CBU1094	703	-999	-31	122	1198	-1091	110	-1526	-1008	-1914	-1835	-232	-1531	-849	-515	-888	-530	-1771	-771	275	-1868	-1624	-1090	-429	-1332	-328	-1026	-101	-789	-916	-372	408	-514	1236	251	1985	-386	-1666	-1456		279.5	762.5	1127.5	1283.5	3032.5	-150.5	1276.5	1970.5	462.5
IVTT_CBU1137	1100	-1675	513	159	-631	-1228	-894	-1580	-234	-1964	-1016	-404	-878	-1996	-1196	-1514	444	-1090	-504	-432	-1842	-916	-1121	-406	-1467	-749	-1650	-1080	-1686	-272	-1483	186	-1441	315	-509	78	-1195	-2068	-1255		1197.5	1190.5	734.5	1320.5	2106.5	-173.5	307.5	1771.5	102.5
IVTT_CBU1143	135	-1123	-124	-224	-446	-922	-783	-1429	-1419	-1480	-1495	-598	-1340	-1478	-297	-1555	-350	-2240	-803	-659	-2280	-2002	-1511	-1444	-1416	-638	-1180	-622	-184	-348	-284	12	-1160	162	444	399	-767	-1837	-1045		-63.5	477.5	452.5	793.5	2672.5	-325.5	458.5	1448.5	14.5
IVTT_CBU1203	395	-1276	110	-21	311	-601	-231	-1083	-353	-1000	-1115	-623	-744	-982	-1252	-1895	184	-1904	-270	-1101	-1035	-749	-689	-953	-410	108	-912	121	-257	114	-571	72	-1458	1	194	448	-575	-1374	-1019		891.5	883.5	339.5	1280.5	2979.5	-318.5	-74.5	2243.5	273.5
IVTT_CBU1293	1376	-1551	872	286	498	-48	-617	-1168	273	-1267	-68	-602	397	-108	-312	-1394	484	-1405	89	-205	-1424	-31	-654	-397	-615	253	-665	10	-9	473	-648	1328	-661	1073	123	857	-529	-1769	-1139		1258	761	-252	669	2336	98	71	2332	338
IVTT_CBU1311	-82	-967	-1051	-688	-171	-933	-1190	-2202	-474	-161	-1769	-166	-1208	-71	-1565	-1417	-1142	-1568	-1255	-293	-1482	-226	-1284	-757	-388	-406	-1509	-615	-800	-704	-1660	-227	-655	41	-46	474	-477	-2116	-1975		571.5	-265.5	508.5	264.5	3650.5	-1008.5	281.5	1278.5	779.5
IVTT_CBU1398	1669	2472	1731	4076	3992	10852	13888	8026	19534	17693	1847	2619	1101	-425	942	4513	9444	1920	1391	9515	9092	2153	5766	8058	2306	4375	3468	3642	5063	729	-231	-172	-1405	-328	-1161	-209	-1278	-352	-1738		10533.5	12097.5	12062.5	20781.5	37446.5	462.5	34173.5	38373.5	30734.5
IVTT_CBU1427-s2	-415	-1576	6	-1923	-1164	-2880	-968	-3936	-1102	-2584	-1614	-2275	-1984	-2895	-1418	-2395	-669	-2342	-2700	-2	-2140	-786	-3543	-1894	-2062	-665	-1977	-1031	-1206	-674	-1883	-137	-1946	-595	-2529	-768	-2985	-1757	-3938		224.5	1507.5	-293.5	1168.5	2426.5	315.5	1321.5	3012.5	772.5
IVTT_CBU1468	-488	-2068	-684	-936	-625	-1404	-777	-2096	-367	-2324	-2167	-1982	-1987	-2456	-2370	-2223	164	-2601	137	-679	-2510	-2998	-1856	-1058	-1738	-1357	-1077	-952	-1366	-1756	-2239	82	-1991	-84	-1551	-808	-1268	-2226	-1805		912	399	494	275	2206	-471	-95	2558	171
IVTT_CBU1484	862	-2838	-426	-1845	-51	-3661	20	-2175	-997	-3056	-2137	-2061	-1657	-3373	-2613	-2030	739	-3118	-1738	136	-2873	-3026	-907	-1340	-2046	-1700	-2222	-1576	-2214	-1944	-1033	320	-2687	-34	-1473	90	-2882	-2384	-1368		1386	2474	596	2005	2415	-576	1749	3847	-278
IVTT_CBU1513	505	-1450	289	-851	-180	-1439	-1165	-1654	-549	-1329	-1337	-167	-1237	-233	-1035	-1767	-75	-2210	-1121	-704	-1675	-102	-1473	-1276	-1168	-465	-1134	-485	-630	-1047	-1482	96	-1308	-184	-158	-32	-1441	-747	-1226		-57.5	693.5	258.5	732.5	4617.5	-484.5	-893.5	748.5	-328.5
IVTT_CBU1530	744	-2571	-113	-997	-24	-2120	-114	-1904	-703	-2984	-1645	-1733	-2354	-3170	-1627	-2395	-303	-2985	-1162	256	-2661	-2142	-1831	-2064	-2002	-790	-1991	-584	-2576	-1040	-2376	49	-2504	-970	-1343	-474	-2092	-2440	-2275		1365	1663	645	1028	1696	417	255	3199	-530
IVTT_CBU1627	496	-1112	565	-220	-475	-964	-489	-1600	-365	-1323	-1637	-1492	-1239	-1616	-1004	-1308	841	-593	-525	-528	-1042	-2471	-811	-568	-1589	-55	-1284	229	-912	-807	-813	513	-1115	581	-426	-163	-815	-2080	-1589		976	652	74	120	3038	-297	1012	2371	370
IVTT_CBU1725	2957	-1163	1902	672	3162	-839	952	-1088	2786	1157	2150	2469	1434	182	1497	1521	-4006	-11353	-5743	-1209	-7192	-8520	-8857	-7904	-5078	870	-4690	1	-3620	433	-5193	5806	-618	5144	3283	4353	-16	-4168	-191		440.5	1043.5	-2238.5	989.5	-3168.5	-781.5	-2450.5	1288.5	-4034.5
IVTT_CBU1810	-360	-2204	-746	-1867	-868	-2914	-830	-2215	-1211	-1834	-2250	-2586	-2351	-2835	-1946	-2785	-576	-2098	-2561	-968	-2852	-1507	-1707	-1455	-1680	-1643	-2520	-1264	-1519	-1062	-2003	-795	-1534	-350	-1748	-935	-2681	-667	-2347		422	693	-611	738	2437	469	169	1918	208
IVTT_CBU1830	1156	-1718	773	-1472	-233	-2614	334	-2818	44	-1140	-843	-1005	-949	-1165	-1217	-854	490	-2268	-2312	-2	-2782	-1315	-2454	-80	-492	-131	-1020	40	-544	567	-1193	1075	-1970	527	-1949	180	-2476	-436	-2512		708.5	752.5	-72.5	895.5	3105.5	45.5	591.5	2660.5	-129.5
IVTT_CBU1858	1000	-670	328	-683	-243	-758	-1090	-1375	-178	-1886	-1271	-1012	-1189	-709	-1264	-808	-60	-1779	-1274	-93	-905	-2544	-416	-59	-906	345	-1793	29	-726	-132	-1113	238	-1512	647	-573	-68	-506	-1981	-1358		907.5	718.5	182.5	921.5	3055.5	-193.5	357.5	2249.5	222.5
IVTT_CBU1893	558	-1842	-70	-321	-209	-1314	-405	-969	-1128	-1907	-1769	360	-1724	-1820	-1123	-914	98	-2344	-1020	626	-3111	284	-1919	-1524	-1055	-431	-1048	-130	-1614	-269	-1185	280	-1743	349	551	1111	-1881	31	307		686	201	940	1255	2199	-450	426	1889	-271
IVTT_CBU1910	1002	-1333	2782	9302	1855	12241	11612	10620	23220	22923	4587	9417	7766	16912	2571	17486	17005	10326	17592	15264	14081	11200	9786	4000	12593	9405	15953	11411	15810	-317	-127	403	-1420	637	-594	828	-993	-2348	-942		8060	4317	18940	20448	27595	-424	28073	29650	20406
IVTT_CBU1928	647	-1104	-176	-1334	-810	-1169	-1374	-1847	-671	-2196	-2124	-1716	-1782	-1281	7049	-1536	-14	-1774	-1423	-578	-1318	-3848	-951	-761	-1895	-900	-1701	-386	-694	-726	-1492	164	-906	-289	-1444	-359	-764	-1082	-1289		1564.5	737.5	652.5	882.5	4172.5	448.5	1140.5	2468.5	1275.5
IVTT_CBU1986	1336	-1241	525	-659	189	-917	731	-1183	1424	-936	-886	-1279	-815	-1444	-699	-860	972	-755	-488	1361	361	1503	-982	-192	-742	-127	-724	-255	237	943	-510	588	-1280	197	-1012	509	-1315	-1253	-1723		1738	1285	667	2082	3566	641	1566	4745	1068
IVTT_CBU1996	301	60	103	-260	-361	-275	132	-1087	209	-1914	-1220	-181	-1270	-1132	-647	-1546	-455	-1299	-534	-356	-457	-2233	-1118	-154	-913	-999	-1058	-813	-1026	-165	-1000	180	-396	796	-419	144	-555	-1973	-1070		729.5	894.5	921.5	624.5	2623.5	-68.5	917.5	1696.5	1268.5
IVTT_CBU2028	-178	-712	-648	101	-370	-544	-1144	-1299	-653	-1460	-976	-1049	-1244	-1304	-946	-2130	-924	-935	-638	-516	-1957	-2079	-1291	-964	-489	-109	-1233	-166	-469	-161	-1225	-224	-1055	-165	-40	11	-335	-2222	-1677		1262.5	288.5	140.5	843.5	2499.5	180.5	113.5	1107.5	539.5
IVTT_CBU2042a	-740	-3095	-135	-1056	-708	-2388	-1433	-1763	-783	-3833	-1703	-1887	-1831	-4138	-1262	-2728	-1026	-3253	-1418	-1349	-3188	-2097	-1784	-1474	-4025	-82	-2424	-981	-3434	-701	-1981	-564	-2772	101	-512	-1053	-2381	-1366	-1446		1972.5	1628.5	86.5	1394.5	437.5	1037.5	638.5	2181.5	-302.5
IVTT_CBU2086	926	-367	335	-333	-235	-866	-113	-1406	392	-981	-925	-773	-365	-815	-839	-835	432	-1574	-989	-129	-1578	-1880	-1111	-286	-999	-64	-932	-211	-479	-76	-794	842	-793	115	-84	46	-875	-1548	-1468		651.5	761.5	180.5	939.5	3000.5	160.5	905.5	2492.5	345.5
LPS mimic peptides_0.2	1770	-10643	4833	-4675	3922	-7184	-2833	-9084	4547	-1941	2493	2537	-5046	-370	-4052	-6916	-4681	-7434	-4169	-2031	-6082	-6444	-7975	-4363	-3121	-3072	-418	-925	-7179	-4605	-5420	6854	-5759	6192	-1767	2454	-1503	8239	-5067		3191.5	2159.5	592.5	-349.5	-2173.5	-863.5	-2548.5	3445.5	-6625.5
LPS mimic peptides_0.4	2964	-7359	1709	-3578	-1317	-10748	90	-8700	3761	4287	3495	2401	3027	1095	-565	-3190	-3424	-9177	-10791	-11118	-12663	-9300	-15159	-6892	-10140	-3891	-7660	-5956	-7909	-8633	-11557	5483	376	3310	3240	2710	-7366	1434	-1572		199.5	-3731.5	-1144.5	-233.5	-284.5	-5717.5	-3076.5	485.5	-5542.5
MoIgA_0.01	-54	5	54	-14	-75	105	-36	-47	-72	3	-32	14	-17	-33	-10	-5	-6	-17	33	19	-20	52	83	22	3	-32	-40	-41	-9	-28	-3	3	-17	-31	-42	-30	-12	-6	-30		123.5	55.5	66.5	112.5	-7.5	26.5	112.5	53.5	22.5
MoIgA_0.03	79	-25	50	21	-94	61	-14	75	72	41	73	41	20	3	14	33	28	33	1	50	50	13	54	50	89	63	97	97	51	20	4	90	13	50	-22	17	5	83	13		40.5	-33.5	-22.5	5.5	-49.5	-0.5	0.5	-8.5	5.5
MoIgA_0.1	15	-66	5	33	9	34	-28	-43	-89	27	-55	-48	-77	-81	-2	-16	-119	-76	-49	-51	-84	-40	-54	-41	-27	-66	-27	-100	-83	-60	-1	-56	-45	-65	23	17	-80	-3	-66		30.5	-69.5	7.5	12.5	-39.5	-4.5	97.5	404.5	16.5
MoIgM_0.01	33	-10	114	11	31	-3	94	-31	89	242	55	-65	15	6	29	10	-87	0	-54	35	69	55	38	44	-60	85	-42	14	2	-7	5	24	87	-64	-16	115	18	-10	49		54	86	27	77	78	-9	100	26	-7
MoIgM_0.03	-88	-89	-142	-140	-43	-41	29	-184	-113	24	-70	-81	-136	-68	-11	-117	29	-31	19823	-103	-44	-71	-138	-155	-99	33	-101	-64	-68	7	-101	66	-95	-131	-92	-66	-14	-138	4		-122	10	-131	-35	-58	-79	-76	148	-163
MoIgM_0.1	-161	40	2196	-132	-40	-45	-192	-37	-23	-75	-65	-10	-99	-83	-46	-96	18	-86	-81	-13	-19	-1	-74	-82	-121	-141	-104	-82	-90	-36	-73	-92	-94	-3	-28	-106	-86	-73	-79		-86	-42	14	44	-57	-96	-65	81	-92
NeutrAvidin_2	2729	-3950	1780	3444	1851	-131	1549	2691	3142	-1061	2156	631	1727	279	616	544	42	-3770	1540	-1446	-4385	-1252	-2077	-1427	-1502	-4425	854	-1205	-1978	-2341	-71	6406	2080	5283	4629	4341	-1331	-1537	3833		-2092.5	-1156.5	-335.5	2454.5	-3393.5	-2499.5	-986.5	1174.5	-6472.5
NeutrAvidin_2	2743	-7315	3097	-111	2068	-1930	1079	-1403	2602	1481	-4009	-2189	-1224	1108	-5753	-1739	3016	-7308	1236	-1037	-5873	-3992	-3492	966	965	-3617	-542	-931	-1406	-2916	-1739	6099	7625	5025	1549	2525	-2091	-2636	5038		2422.5	-5073.5	-719.5	-1235.5	-2945.5	-214.5	-2922.5	1825.5	-3923.5
NeutrAvidin_4	1951	-7496	2070	2360	3966	-2540	2222	-2793	2385	2060	-2071	-696	-1249	1881	-719	451	2910	-6961	-1720	-3025	-6801	-5939	-5686	-3749	-2850	387	529	-745	-2319	-2589	-4391	5890	-4845	6473	1735	5051	-4101	2627	1727		-771	-3343	4264	-3197	2158	-1658	-1289	2992	-5875
NeutrAvidin_4	3841	-3643	5124	-1533	1913	-4466	-4387	-4471	1462	816	416	1160	200	2845	1589	-943	1668	-871	-3072	-2052	-5201	-10447	-5898	3769	-4159	575	-253	-111	-952	-1782	147	4419	-4859	-8966	3662	7551	-4013	-4055	-1365		39.5	1120.5	3816.5	2139.5	52.5	-3062.5	-959.5	-2817.5	-6981.5
PBST wash	76	57	113	154	77	51	-40	16	108	-20	37	108	-37	63	25	51	68	56	-18	27	12	-6	-21	46	99	20	189	47	-12	24	12	-6	35	119	22	-46	36	-20	59		-78	-17	-24	-90	21	-96	43	12	-70
PBST wash	87	18	51	62	14	26	-2	34	-28	-27	-19	30	-45	-36	-26	28	-41	167	50	45	-5	-20	-47	36	-26	-34	-38	12	-18	-18	-36	43	-31	1	-27	-16	123	-27	-36		-33.5	659.5	-32.5	13.5	-85.5	-49.5	-117.5	-36.5	15.5
PBST wash	-13	-4	133	46	25	81	-15	35	71	4	44	22	-15	-6	31	-3	48	7	20	58	26	-10	7	-21	16	17	9	24	25	2	45	18	15	-5	12	8	-10	34	38		-18.5	106.5	-70.5	-16.5	-63.5	-39.5	-4.5	-186.5	-0.5
PBST wash	23	47	98	76	91	76	38	-16	125	-57	-36	57	-25	-14	-19	-10	-14	-23	5	-28	-27	-57	10	-7	27	36	35	-54	-6	-10	0	-50	-11	18	-1	-40	-28	72	15		36	31	40	-48	87	30	80	-65	48
PBST wash	52	-26	-58	-26	54	-14	39	-36	0	84	-47	81	13	-68	-9	-44	-7	-27	-48	4	1	-49	17	-45	-16	-50	-50	-31	-37	106	-30	-32	-42	30	-18	-15	-35	-28	-27		-91	-72	-23	-9	-29	-80	10	-32	-123
PBST wash	52	17	51	46	83	32	101	124	61	-45	22	14	3	13	74	8	47	20	57	94	105	29	25	28	82	40	99	88	7	55	16	23	43	46	19	56	58	4	48		49	38	100	23	36	53	52	-40	61
PBST wash	10	35	72	97	-25	171	45	50	-21	34	44	56	59	-11	69	14	11	53	16	25	25	-3	56	63	42	5	5	37	22	52	91	-32	65	1	2	83	32	121	73		34.5	-51.5	29.5	73.5	-40.5	107.5	61.5	-18.5	12.5
PBST wash	-8	5	-108	34	144	7	15	-27	26	-64	-30	-30	115	-69	16	-41	-68	-17	-8	50	71	-10	-29	54	-7	-32	-54	-37	16	57	-52	-127	-24	-26	238	33	-46	-82	-1		14.5	104.5	52.5	59.5	25.5	57.5	12.5	-129.5	62.5
PBST wash	-67	-50	-16	0	-37	12	-13	-73	-9	-65	-47	-89	-83	-85	-59	-29	-79	-72	-26	-39	-84	-60	3	-82	-60	-77	-13	6	-87	-92	-63	-54	-12	-55	-49	-91	-74	-76	-74		-8.5	-48.5	-49.5	-34.5	-21.5	-53.5	54.5	-45.5	21.5
PBST wash	193	38	-6	92	68	55	-78	74	152	134	53	37	-16	32	51	66	83	30	16	101	109	20	17	47	-17	20	32	45	18	11	30	-8	27	27	13	-16	46	81	67		57	44	-32	16	3	35	-29	-68	-62
PBST wash	-202	-39	-71	-31	-74	-40	-65	-110	9	-111	-137	-155	-94	-75	-49	-111	-103	-72	38	-105	-52	-23	-40	-64	-9	-86	-6	-112	-66	-33	-51	-71	-80	-130	-74	-42	-80	-54	-59		48.5	58.5	-37.5	6.5	42.5	66.5	17.5	-3.5	15.5
PBST wash	-73	-159	-161	-122	-158	-119	-125	-100	-110	-133	-113	-64	-74	-92	-123	-88	-154	-64	14	-70	-59	-68	-86	-10	-105	-125	-122	-114	-52	-87	-135	-97	-99	-83	-128	9	-54	-85	-100		-8	68	-52	-73	4	14	0	103	-22
PBST wash	22	-9	-31	-23	-117	-65	-148	3	32	-11	-63	-3	-44	-70	-30	-38	-20	-77	-82	-40	-72	110	-92	-61	-57	-57	83	-17	-98	-84	-120	9	-49	-38	-73	-86	-95	-40	-43		3.5	-44.5	22.5	87.5	-4.5	266.5	5.5	-51.5	18.5
PBST wash	-46	2	2	29	-62	-7	-104	16	70	-55	37	51	-13	22	41	-47	-52	-14	-74	-7	-33	-77	-49	-12	-48	56	33	35	41	-46	-20	-18	-11	-12	-59	-10	-36	14	10		-9.5	-4.5	10.5	8.5	15.5	37.5	41.5	54.5	43.5
PBST wash	-16	-39	-5	16	-42	-8	2	-71	-32	-62	-14	-13	-95	-13	-15	-85	-37	-56	-52	29	-94	-83	-32	-66	-7	-63	-55	-79	-12	-91	-76	13	-26	-47	-7	-70	-50	-87	-49		88	-48	-95	-16	-93	-20	-82	-8	-14
PBSTwash	-62	79	-10	75	-20	-7	76	59	-4	119	35	54	-2	-11	-4	36	21	68	35	68	107	-29	-55	10	66	-24	-72	30	20	19	82	92	36	37	-23	31	40	96	-47		-67	53	-8	20	69	39	1	-15	78
PBSTwash	0	104	11	47	-7	61	283	-55	23	-85	-36	20	-49	-55	-39	-10	-35	-13	-1	4	-26	-46	-25	-30	40	-2	-49	29	-19	-73	-38	77	-42	12	-53	-37	-6	-75	-62		38.5	-129.5	-143.5	4.5	37.5	-98.5	-142.5	-204.5	-3.5
PBSTwash	35	-28	131	48	-68	91	-8	0	25	125	45	72	53	-3	87	-22	-64	17	14	9	21	48	23	33	-9	23	6	51	8	10	8	79	15	-18	26	12	0	26	49		-112.5	-17.5	-94.5	-36.5	-62.5	-122.5	-78.5	-150.5	-115.5
PBSTwash	-56	-65	47	-76	-113	-156	-79	-68	-44	-85	-74	-10	-101	-80	-7	-91	-16	4	-86	-40	-23	14	-58	-42	-21	-109	-53	-95	10	-80	-49	-33	-81	-60	-32	-17	-81	-19	-48		256.5	23.5	29.5	51.5	-40.5	85.5	-58.5	189.5	102.5
PBSTwash	119	169	85	45	21	115	106	67	132	106	11	-55	19	14	64	14	20	118	-41	135	72	85	29	103	57	77	59	69	48	34	-10	204	80	3	-2	14	73	32	24		122	71	-154	-70	11	37	13	98	22
PBSTwash	12	115	14	18	22	17	79	81	205	-49	87	-88	-65	8	16	-29	-70	53	-44	-9	107	71	-49	200	68	63	3	-40	85	37	26	147	113	49	-14	-86	62	-86	125		540.5	-14.5	-13.5	379.5	-7.5	67.5	-8.5	236.5	50.5
PBSTwash	12	7	-61	73	-29	-47	-18	109	369	-97	-42	29	-48	-3	40	3	-250	78	1	-70	10	7	-19	-6	-1	33	10	96	18	-10	19	393	178	-3	-43	30	5	12	-38		-28	-18	-34	-18	-95	-77	75	74	-18
PBSTwash	102	-47	35	89	-45	-28	58	-32	118	20	1	89	29	-14	116	1	26	14	88	75	42	43	42	102	14	10	23	18	2100	88	29	134	9	55	62	85	13	0	8		-7.5	-16.5	11.5	-41.5	28.5	110.5	88.5	-18.5	6.5
PBSTwash	-123	-48	-91	-90	-89	40	-145	-101	-19	-28	60	-5	-31	-117	-10	-51	54	3	-124	-106	0	-77	23	-116	-97	-15	-47	-123	-33	-29	-79	10	0	36	-40	-41	-6	-110	-102		-1	77	-95	-83	42	15	-44	29	21
PBSTwash	53	-4	564	-734	-273	59	-90	-120	-109	-106	-38	-62	-26	-4	-117	-74	4	110	-34	-100	-56	-28	-89	180	-38	-277	-197	-124	-47	-29	-78	55	5	32	-47	-36	32	26	-62		144.5	-11.5	-76.5	-128.5	-170.5	-27.5	-104.5	-321.5	-144.5
PBSTwash	-98	-48	-78	-127	70	36	13	-80	66	-122	19	35	11	-32	-56	-59	17	-6	-68	82	-45	66	46	-99	-108	-18	70	-86	-73	-12	-20	-92	-34	-17	-64	14	63	-47	0		34	16	32	351	677	47	519	946	434
PBSTwash	4	140	-8	41	-73	39	-39	-43	-7	-25	132	80	-17	-5	37	-19	21	31	37	132	80	4	18	2	64	19	42	-15	48	-6	18	40	77	45	80	13	73	39	20		-177.5	-91.5	24.5	19.5	17.5	7.5	-140.5	-29.5	21.5
PBSTwash	95	102	-8	83	141	100	252	22	-3	66	82	43	113	55	110	179	-54	57	118	58	43	80	125	18	340	23	105	70	-3	76	1	72	48	43	54	43	21	-22	16		31.5	91.5	104.5	-61.5	-19.5	-11.5	139.5	42.5	26.5
PBSTwash	-28	168	145	-402	41	147	-21	-200	-103	32	-17	-77	35	102	63	-78	-83	103	84	-95	110	61	-155	56	25	-75	-28	121	161	33	32	43	48	-24	11	3	128	89	18		-6.5	-157.5	-20.5	-188.5	-455.5	206.5	-317.5	-349.5	-487.5
PBSTwash	-99	72	60	-144	119	131	12	-71	13	57	-12	-108	-105	104	29	82	-22	78	97	18	27	52	442	28	-120	-66	-14	-147	-121	25	-9	80	0	52	2	-3	14	-66	-71		39.5	-63.5	24.5	187.5	3017.5	43.5	944.5	1594.5	2295.5
PBSTwash	25	25	20	-36	14	106	30	126	-28	42	-28	-41	96	24	41	41	12	175	15	-9	131	94	-82	27	-95	9	-13	602	546	16	31	6	6	21	-16	7	75	-42	287		243	7	-114	49	-78	-8	-163	92	245
PBSTwash	0	30	240	51	-164	76	-88	-113	116	14	26	-27	16	80	-21	-67	-153	74	-54	-152	42	-1	-87	-114	-124	-84	43	-88	-66	3	-39	74	38	-118	-51	-211	52	-1	-44		57.5	130.5	-149.5	-18.5	5.5	57.5	-105.5	758.5	121.5
PBSTwash	-71	-85	-221	-566	77	-66	-219	-129	-174	-93	-42	-69	-337	-81	-91	-29	-283	-115	-185	-269	-146	-361	-193	-116	-122	-133	-342	-117	-301	-111	-111	-182	-97	-106	-214	-48	19	-80	-144		28	70	-191	-167	-181	26	-222	-254	1
PBSTwash	-78	410	-56	262	60	6	-112	-12	16	123	61	44	25	-69	55	-148	177	195	-17	-117	122	38	81	48	-21	-239	38	34	55	86	20	68	84	35	37	27	65	35	79		85	64	-12	78	55	39	-39	51	229
PBSTwash	53	227	-122	176	89	70	284	46	141	175	94	-96	53	-277	-42	36	-74	174	90	142	295	142	140	136	449	-64	-53	-128	135	78	-65	304	311	36	-217	-29	193	231	39		-112.5	-28.5	-36.5	7.5	12.5	-145.5	-68.5	210.5	120.5
NoDNA	898	-835	934	-335	514	-153	-106	-1223	-460	-1936	-784	-770	-1197	-598	-1319	-1618	-921	-2106	-1356	28	-1647	-141	-927	-1023	-1756	680	-2240	365	-979	-1075	-1370	-447	-1151	268	-1028	132	-294	442	-1102		1555	1662	1055	1724	5342	552	1460	2577	1830
NoDNA	716	-679	1665	1633	411	-1047	50	-16	-245	-1628	-197	-320	-60	-1251	-249	-694	38	-1735	-630	110	-1422	119	-359	320	-1144	1169	-1252	751	-681	1309	-803	847	-680	837	316	605	-897	-375	-297		997.5	672.5	-436.5	1075.5	2491.5	119.5	717.5	1823.5	596.5
NoDNA	294	-3769	1184	51	824	-3058	417	-1190	-532	-2773	-1401	-1439	-685	-2430	-1393	-2285	-62	-4142	-783	-150	-3493	-385	-815	-932	-2250	-173	-2003	-153	-1079	213	-1261	847	-3511	461	-933	690	-2933	1001	-1463		1110.5	994.5	-246.5	980.5	2482.5	-43.5	243.5	2202.5	-1510.5
NoDNA	1140	963	1593	356	311	668	-9	-522	-403	-654	-1160	141	-269	-544	-714	-1382	-350	-676	57	548	-1248	-1357	-1060	-471	-367	119	-1326	-68	-746	417	-1009	1720	294	805	-83	751	289	-452	-706		249	499	-102	453	3446	-32	68	2706	2037
NoDNA	1376	2149	916	1028	1396	3195	966	-345	2008	1544	1694	1720	3039	2305	2289	933	465	877	324	719	1894	519	110	2280	1820	2424	1312	2676	2883	2144	1917	1652	2189	1160	1042	1367	2974	2200	-214		370	950	-371	1348	4155	-21	-319	-422	429
NoDNA	1450	165	964	108	616	-442	641	213	-149	-820	-1220	-1521	-477	-1541	-571	-1237	232	-754	-921	509	-436	184	-1154	-47	-1269	564	-1952	293	-124	-804	-504	1706	-346	-1108	-193	731	-213	-813	166		874.5	694.5	-655.5	1034.5	3694.5	-779.5	443.5	2529.5	2117.5
NoDNA	-908	-2212	35	-567	72	-1671	-1977	-1418	-680	-868	-1613	-1667	-933	-1307	-1524	-1800	-1166	-3159	-1404	-1174	-2393	-1691	-2143	-1580	-961	-666	-2132	-829	-1302	-1228	-1258	-5	-2404	-1569	-799	-235	-1966	301	-1327		-21	138	-205	527	3138	-455	37	677	-221
NoDNA	1074	-2538	1348	64	1774	-2642	1048	-406	-870	-1601	-1190	-926	-784	-1303	-1524	-1216	486	-3325	-1309	-128	-3197	-1160	-569	-825	-1185	162	-1459	260	-1040	-633	-709	777	-2366	1475	-351	2162	-2918	772	-705		-157.5	-146.5	-481.5	518.5	2545.5	-748.5	23.5	2314.5	-954.5
NoDNA	-37	-10	162	243	88	245	-59	178	108	-38	-27	23	-34	-124	34	-112	-61	28	-95	-99	34	31	-89	34	-10	-62	-46	-132	18	-9	-59	-36	23	31	71	-98	-8	-24	-17		77	-50	-27	-57	-66	-8	-119	8	-86
NoDNA	579	-575	357	-708	-645	-1073	-462	-2091	346	-204	-3317	-3957	-914	-1757	-3105	-4262	190	-560	-1058	550	-893	1049	-1629	-1187	-588	-2573	-3729	-212	-136	-1897	-2910	-120	-1562	-768	-1242	-520	-1618	-717	-2469		1147	-27	-1109	1572	3803	-407	-925	3494	1601
NoDNA	1567	-888	395	-1129	177	-1281	1008	-2070	976	-548	-714	-924	-788	-1102	-559	-519	511	-1305	-1627	-31	-1268	502	-1834	-501	-276	436	-480	480	-60	150	-522	797	-1802	333	-1396	361	-1680	62	-2349		1172	1032	-70	1125	3607	363	1452	2813	514
NoDNA	353	-1365	768	-944	698	-1426	61	-1423	2393	973	1341	826	842	821	776	922	359	-1342	-863	329	-553	195	-503	2028	931	1738	751	1913	1931	2045	1252	921	-1175	562	-1039	558	-788	13	-1175		762.5	671.5	-55.5	794.5	2630.5	-445.5	157.5	220.5	-1983.5
[truncated: 31 more columns]

## Sheet: Lung qPCR GEs
Groups	ID
Vaccine A	A1-5
Vaccine B	B1-5
Vaccine C	C1-5
Vaccine D	D1-5
Vaccine E	E1-5
Vaccine F	F1-5
Sham	G1-5
WCV	H1-5
Sample Name	Target Name	Task	Reporter	Quencher	Cт	Cт Mean	Cт SD	Quantity	Quantity Mean	Quantity SD	Automatic Ct Threshold	Ct Threshold	Automatic Baseline	Baseline Start	Baseline End	Comments	AMPNC	HIGHSD
	is1111	NTC	FAM	TAMRA	31.5675						TRUE	0.0206912	TRUE	3	30		Y	N
	is1111	NTC	FAM	TAMRA	31.8697						TRUE	0.0206912	TRUE	3	29		Y	N
	is1111	NTC	FAM	TAMRA	31.1874						TRUE	0.0206912	TRUE	3	30		Y	N
A1L	is1111	UNKNOWN	FAM	TAMRA	34.9259	34.9722	0.0891403	1.27908	1.24597	0.0641075	TRUE	0.0206912	TRUE	3	32		N	N
A1L	is1111	UNKNOWN	FAM	TAMRA	35.0749	34.9722	0.0891403	1.17208	1.24597	0.0641075	TRUE	0.0206912	TRUE	3	33		N	N
A1L	is1111	UNKNOWN	FAM	TAMRA	34.9157	34.9722	0.0891403	1.28675	1.24597	0.0641075	TRUE	0.0206912	TRUE	3	34		N	N
A2L	is1111	UNKNOWN	FAM	TAMRA	33.8607	33.8002	0.0855992	2.38811	2.47591	0.124178	TRUE	0.0206912	TRUE	3	32		N	N
A2L	is1111	UNKNOWN	FAM	TAMRA	33.7397	33.8002	0.0855992	2.56372	2.47591	0.124178	TRUE	0.0206912	TRUE	3	32		N	N
A2L	is1111	UNKNOWN	FAM	TAMRA							TRUE	0.0206912	TRUE	3	15		N	N
A3L	is1111	UNKNOWN	FAM	TAMRA	30.9742	30.4606	0.497757	12.9684	18.0197	5.12817	TRUE	0.0206912	TRUE	3	29		N	N
A3L	is1111	UNKNOWN	FAM	TAMRA	30.4273	30.4606	0.497757	17.8693	18.0197	5.12817	TRUE	0.0206912	TRUE	3	28		N	N
A3L	is1111	UNKNOWN	FAM	TAMRA	29.9803	30.4606	0.497757	23.2215	18.0197	5.12817	TRUE	0.0206912	TRUE	3	28		N	N
A4L	is1111	UNKNOWN	FAM	TAMRA	31.1703	33.0046	1.68385	11.56	5.47259	5.32753	TRUE	0.0206912	TRUE	3	30		N	Y
A4L	is1111	UNKNOWN	FAM	TAMRA	34.4802	33.0046	1.68385	1.66095	5.47259	5.32753	TRUE	0.0206912	TRUE	3	32		N	Y
A4L	is1111	UNKNOWN	FAM	TAMRA	33.3632	33.0046	1.68385	3.19677	5.47259	5.32753	TRUE	0.0206912	TRUE	3	32		N	Y
A5L	is1111	UNKNOWN	FAM	TAMRA	32.9798	32.6997	0.346761	4.00222	4.78354	1.00727	TRUE	0.0206912	TRUE	3	31		N	N
A5L	is1111	UNKNOWN	FAM	TAMRA	32.8074	32.6997	0.346761	4.42802	4.78354	1.00727	TRUE	0.0206912	TRUE	3	30		N	N
A5L	is1111	UNKNOWN	FAM	TAMRA	32.3119	32.6997	0.346761	5.92036	4.78354	1.00727	TRUE	0.0206912	TRUE	3	31		N	N
B1L	is1111	UNKNOWN	FAM	TAMRA	33.1747	32.9142	0.248257	3.57025	4.18849	0.600856	TRUE	0.0206912	TRUE	3	31		N	N
B1L	is1111	UNKNOWN	FAM	TAMRA	32.6803	32.9142	0.248257	4.7703	4.18849	0.600856	TRUE	0.0206912	TRUE	3	30		N	N
B1L	is1111	UNKNOWN	FAM	TAMRA	32.8875	32.9142	0.248257	4.22492	4.18849	0.600856	TRUE	0.0206912	TRUE	3	31		N	N
B2L	is1111	UNKNOWN	FAM	TAMRA	33.323	32.6454	0.587918	3.27298	5.05101	1.54484	TRUE	0.0206912	TRUE	3	32		N	Y
B2L	is1111	UNKNOWN	FAM	TAMRA	32.2708	32.6454	0.587918	6.06453	5.05101	1.54484	TRUE	0.0206912	TRUE	3	31		N	Y
B2L	is1111	UNKNOWN	FAM	TAMRA	32.3423	32.6454	0.587918	5.81552	5.05101	1.54484	TRUE	0.0206912	TRUE	3	31		N	Y
B3L	is1111	UNKNOWN	FAM	TAMRA	34.147	34.5698	0.379166	2.01921	1.60284	0.36946	TRUE	0.0206912	TRUE	3	33		N	N
B3L	is1111	UNKNOWN	FAM	TAMRA	34.8797	34.5698	0.379166	1.31419	1.60284	0.36946	TRUE	0.0206912	TRUE	3	33		N	N
B3L	is1111	UNKNOWN	FAM	TAMRA	34.6826	34.5698	0.379166	1.47511	1.60284	0.36946	TRUE	0.0206912	TRUE	3	32		N	N
B4L	is1111	UNKNOWN	FAM	TAMRA	36.1219	35.8689	1.11382	0.634502	0.851905	0.57446	TRUE	0.0206912	TRUE	3	34		N	Y
B4L	is1111	UNKNOWN	FAM	TAMRA	36.8344	35.8689	1.11382	0.417876	0.851905	0.57446	TRUE	0.0206912	TRUE	3	34		N	Y
B4L	is1111	UNKNOWN	FAM	TAMRA	34.6503	35.8689	1.11382	1.50334	0.851905	0.57446	TRUE	0.0206912	TRUE	3	33		N	Y
B5L	is1111	UNKNOWN	FAM	TAMRA	28.3694	28.4483	0.215907	59.7007	57.2995	7.01741	TRUE	0.0206912	TRUE	3	27		N	N
B5L	is1111	UNKNOWN	FAM	TAMRA	28.6926	28.4483	0.215907	49.3967	57.2995	7.01741	TRUE	0.0206912	TRUE	3	28		N	N
B5L	is1111	UNKNOWN	FAM	TAMRA	28.283	28.4483	0.215907	62.8011	57.2995	7.01741	TRUE	0.0206912	TRUE	3	26		N	N
C1L	is1111	UNKNOWN	FAM	TAMRA	32.8013	31.9835	0.763315	4.44378	7.64685	3.16726	TRUE	0.0206912	TRUE	3	31		N	Y
C1L	is1111	UNKNOWN	FAM	TAMRA	31.2899	31.9835	0.763315	10.777	7.64685	3.16726	TRUE	0.0206912	TRUE	3	30		N	Y
C1L	is1111	UNKNOWN	FAM	TAMRA	31.8591	31.9835	0.763315	7.71974	7.64685	3.16726	TRUE	0.0206912	TRUE	3	30		N	Y
C2L	is1111	UNKNOWN	FAM	TAMRA	37.2193	36.5059	0.96302	0.333466	0.567073	0.344552	TRUE	0.0206912	TRUE	3	35		N	Y
C2L	is1111	UNKNOWN	FAM	TAMRA	36.8879	36.5059	0.96302	0.404974	0.567073	0.344552	TRUE	0.0206912	TRUE	3	35		N	Y
C2L	is1111	UNKNOWN	FAM	TAMRA	35.4105	36.5059	0.96302	0.962779	0.567073	0.344552	TRUE	0.0206912	TRUE	3	33		N	Y
C3L	is1111	UNKNOWN	FAM	TAMRA	35.545	36.0086	0.435897	0.889782	0.693164	0.18021	TRUE	0.0206912	TRUE	3	33		N	N
C3L	is1111	UNKNOWN	FAM	TAMRA	36.4102	36.0086	0.435897	0.535848	0.693164	0.18021	TRUE	0.0206912	TRUE	3	34		N	N
C3L	is1111	UNKNOWN	FAM	TAMRA	36.0706	36.0086	0.435897	0.653862	0.693164	0.18021	TRUE	0.0206912	TRUE	3	34		N	N
C4L	is1111	UNKNOWN	FAM	TAMRA	36.7056	36.4987	0.456935	0.450638	0.521571	0.147898	TRUE	0.0206912	TRUE	3	35		N	N
C4L	is1111	UNKNOWN	FAM	TAMRA	35.9749	36.4987	0.456935	0.691574	0.521571	0.147898	TRUE	0.0206912	TRUE	3	34		N	N
C4L	is1111	UNKNOWN	FAM	TAMRA	36.8156	36.4987	0.456935	0.422502	0.521571	0.147898	TRUE	0.0206912	TRUE	3	34		N	N
C5L	is1111	UNKNOWN	FAM	TAMRA	36.9535	36.4097	0.528049	0.389689	0.553087	0.166779	TRUE	0.0206912	TRUE	3	35		N	Y
C5L	is1111	UNKNOWN	FAM	TAMRA	36.3765	36.4097	0.528049	0.546517	0.553087	0.166779	TRUE	0.0206912	TRUE	3	35		N	Y
C5L	is1111	UNKNOWN	FAM	TAMRA	35.899	36.4097	0.528049	0.723054	0.553087	0.166779	TRUE	0.0206912	TRUE	3	34		N	Y
D1L	is1111	UNKNOWN	FAM	TAMRA	35.9007	35.894	0.346473	0.722351	0.735218	0.148983	TRUE	0.0206912	TRUE	3	33		N	N
D1L	is1111	UNKNOWN	FAM	TAMRA	36.237	35.894	0.346473	0.593087	0.735218	0.148983	TRUE	0.0206912	TRUE	3	34		N	N
D1L	is1111	UNKNOWN	FAM	TAMRA	35.5442	35.894	0.346473	0.890217	0.735218	0.148983	TRUE	0.0206912	TRUE	3	34		N	N
D2L	is1111	UNKNOWN	FAM	TAMRA	36.1095	36.3397	0.268303	0.63914	0.562981	0.0858996	TRUE	0.0206912	TRUE	3	33		N	N
D2L	is1111	UNKNOWN	FAM	TAMRA	36.2753	36.3397	0.268303	0.579934	0.562981	0.0858996	TRUE	0.0206912	TRUE	3	35		N	N
D2L	is1111	UNKNOWN	FAM	TAMRA	36.6343	36.3397	0.268303	0.469869	0.562981	0.0858996	TRUE	0.0206912	TRUE	3	34		N	N
D3L	is1111	UNKNOWN	FAM	TAMRA	35.9964	36.3356	0.376648	0.682921	0.56877	0.121296	TRUE	0.0206912	TRUE	3	34		N	N
D3L	is1111	UNKNOWN	FAM	TAMRA	36.2693	36.3356	0.376648	0.581978	0.56877	0.121296	TRUE	0.0206912	TRUE	3	35		N	N
D3L	is1111	UNKNOWN	FAM	TAMRA	36.7409	36.3356	0.376648	0.441411	0.56877	0.121296	TRUE	0.0206912	TRUE	3	34		N	N
D4L	is1111	UNKNOWN	FAM	TAMRA	35.5833	34.4967	1.12309	0.870025	1.8963	1.21629	TRUE	0.0206912	TRUE	3	33		N	Y
D4L	is1111	UNKNOWN	FAM	TAMRA	34.5664	34.4967	1.12309	1.57912	1.8963	1.21629	TRUE	0.0206912	TRUE	3	32		N	Y
D4L	is1111	UNKNOWN	FAM	TAMRA	33.3404	34.4967	1.12309	3.23977	1.8963	1.21629	TRUE	0.0206912	TRUE	3	32		N	Y
D5L	is1111	UNKNOWN	FAM	TAMRA	36.2847	35.7632	0.523445	0.576751	0.807755	0.245377	TRUE	0.0206912	TRUE	3	34		N	Y
D5L	is1111	UNKNOWN	FAM	TAMRA	35.7671	35.7632	0.523445	0.781175	0.807755	0.245377	TRUE	0.0206912	TRUE	3	34		N	Y
D5L	is1111	UNKNOWN	FAM	TAMRA	35.2378	35.7632	0.523445	1.06534	0.807755	0.245377	TRUE	0.0206912	TRUE	3	33		N	Y
E1L	is1111	UNKNOWN	FAM	TAMRA	36.306	35.7673	0.468727	0.569581	0.799884	0.200882	TRUE	0.0206912	TRUE	3	34		N	N
E1L	is1111	UNKNOWN	FAM	TAMRA	35.5425	35.7673	0.468727	0.891076	0.799884	0.200882	TRUE	0.0206912	TRUE	3	33		N	N
E1L	is1111	UNKNOWN	FAM	TAMRA	35.4532	35.7673	0.468727	0.938996	0.799884	0.200882	TRUE	0.0206912	TRUE	3	33		N	N
E2L	is1111	UNKNOWN	FAM	TAMRA	36.5058	36.2307	0.238565	0.506645	0.599094	0.0801885	TRUE	0.0206912	TRUE	3	35		N	N
E2L	is1111	UNKNOWN	FAM	TAMRA	36.0812	36.2307	0.238565	0.649805	0.599094	0.0801885	TRUE	0.0206912	TRUE	3	35		N	N
E2L	is1111	UNKNOWN	FAM	TAMRA	36.1049	36.2307	0.238565	0.640831	0.599094	0.0801885	TRUE	0.0206912	TRUE	3	34		N	N
E3L	is1111	UNKNOWN	FAM	TAMRA	35.6066	34.5087	1.0021	0.858231	1.81428	0.92861	TRUE	0.0206912	TRUE	3	34		N	Y
E3L	is1111	UNKNOWN	FAM	TAMRA	34.2763	34.5087	1.0021	1.87184	1.81428	0.92861	TRUE	0.0206912	TRUE	3	32		N	Y
E3L	is1111	UNKNOWN	FAM	TAMRA	33.6433	34.5087	1.0021	2.71277	1.81428	0.92861	TRUE	0.0206912	TRUE	3	32		N	Y
E4L	is1111	UNKNOWN	FAM	TAMRA							TRUE	0.0206912	TRUE	3	15		N	N
E4L	is1111	UNKNOWN	FAM	TAMRA	35.6565	35.6569	0.000458558	0.833476	0.833318	0.000223968	TRUE	0.0206912	TRUE	3	34		N	N
E4L	is1111	UNKNOWN	FAM	TAMRA	35.6572	35.6569	0.000458558	0.833159	0.833318	0.000223968	TRUE	0.0206912	TRUE	3	34		N	N
E5L	is1111	UNKNOWN	FAM	TAMRA	34.819	34.5545	0.437276	1.36179	1.62689	0.442401	TRUE	0.0206912	TRUE	3	34		N	N
E5L	is1111	UNKNOWN	FAM	TAMRA	34.7948	34.5545	0.437276	1.38127	1.62689	0.442401	TRUE	0.0206912	TRUE	3	32		N	N
E5L	is1111	UNKNOWN	FAM	TAMRA	34.0498	34.5545	0.437276	2.13761	1.62689	0.442401	TRUE	0.0206912	TRUE	3	32		N	N
F1L	is1111	UNKNOWN	FAM	TAMRA	35.1564	35.289	0.286954	2.68219	2.51189	0.382229	TRUE	0.0230901	TRUE	3	34		N	N	N	N
F1L	is1111	UNKNOWN	FAM	TAMRA	35.0924	35.289	0.286954	2.77937	2.51189	0.382229	TRUE	0.0230901	TRUE	3	33		N	N	N	N
F1L	is1111	UNKNOWN	FAM	TAMRA	35.6183	35.289	0.286954	2.07411	2.51189	0.382229	TRUE	0.0230901	TRUE	3	33		N	N	N	N
F2L	is1111	UNKNOWN	FAM	TAMRA	32.5565	33.6331	0.967654	11.4	6.92571	3.93248	TRUE	0.0230901	TRUE	3	31		N	Y	N	N
F2L	is1111	UNKNOWN	FAM	TAMRA	34.4302	33.6331	0.967654	4.01792	6.92571	3.93248	TRUE	0.0230901	TRUE	3	32		N	Y	N	N
F2L	is1111	UNKNOWN	FAM	TAMRA	33.9127	33.6331	0.967654	5.35917	6.92571	3.93248	TRUE	0.0230901	TRUE	3	31		N	Y	N	N
F3L	is1111	UNKNOWN	FAM	TAMRA	31.2196	31.4377	0.538107	23.9911	21.8555	5.9746	TRUE	0.0230901	TRUE	3	29		N	Y	N	N
F3L	is1111	UNKNOWN	FAM	TAMRA	32.0507	31.4377	0.538107	15.1066	21.8555	5.9746	TRUE	0.0230901	TRUE	3	30		N	Y	N	N
F3L	is1111	UNKNOWN	FAM	TAMRA	31.043	31.4377	0.538107	26.4688	21.8555	5.9746	TRUE	0.0230901	TRUE	3	28		N	Y	N	N
F4L	is1111	UNKNOWN	FAM	TAMRA	37.3238	36.0789	1.29947	0.802782	1.9057	1.34115	TRUE	0.0230901	TRUE	3	35		N	Y	N	N
F4L	is1111	UNKNOWN	FAM	TAMRA	34.731	36.0789	1.29947	3.39862	1.9057	1.34115	TRUE	0.0230901	TRUE	3	33		N	Y	N	N
F4L	is1111	UNKNOWN	FAM	TAMRA	36.1819	36.0789	1.29947	1.51568	1.9057	1.34115	TRUE	0.0230901	TRUE	3	35		N	Y	N	N
F5L	is1111	UNKNOWN	FAM	TAMRA	34.7709	34.5273	0.21541	3.32406	3.82458	0.444605	TRUE	0.0230901	TRUE	3	34		N	N	N	N
F5L	is1111	UNKNOWN	FAM	TAMRA	34.4491	34.5273	0.21541	3.97593	3.82458	0.444605	TRUE	0.0230901	TRUE	3	33		N	N	N	N
F5L	is1111	UNKNOWN	FAM	TAMRA	34.3619	34.5273	0.21541	4.17375	3.82458	0.444605	TRUE	0.0230901	TRUE	3	33		N	N	N	N
G1L	is1111	UNKNOWN	FAM	TAMRA	22.8695	22.7202	0.139239	2502.25	2724.44	209	TRUE	0.0230901	TRUE	3	21		N	N	N	N
G1L	is1111	UNKNOWN	FAM	TAMRA	22.6973	22.7202	0.139239	2753.95	2724.44	209	TRUE	0.0230901	TRUE	3	21		N	N	N	N
G1L	is1111	UNKNOWN	FAM	TAMRA	22.5939	22.7202	0.139239	2917.11	2724.44	209	TRUE	0.0230901	TRUE	3	20		N	N	N	N
G2L	is1111	UNKNOWN	FAM	TAMRA	30.6573	28.5982	1.85971	32.8051	138.253	106.36	TRUE	0.0230901	TRUE	3	29		N	Y	N	N
G2L	is1111	UNKNOWN	FAM	TAMRA	27.041	28.5982	1.85971	245.503	138.253	106.36	TRUE	0.0230901	TRUE	3	25		N	Y	N	N
G2L	is1111	UNKNOWN	FAM	TAMRA	28.0963	28.5982	1.85971	136.453	138.253	106.36	TRUE	0.0230901	TRUE	3	25		N	Y	N	N
G3L	is1111	UNKNOWN	FAM	TAMRA	30.7866	30.3214	0.438738	30.5279	40.3268	9.54025	TRUE	0.0230901	TRUE	3	28		N	N	N	N
G3L	is1111	UNKNOWN	FAM	TAMRA	30.2625	30.3214	0.438738	40.8671	40.3268	9.54025	TRUE	0.0230901	TRUE	3	29		N	N	N	N
G3L	is1111	UNKNOWN	FAM	TAMRA	29.9151	30.3214	0.438738	49.5855	40.3268	9.54025	TRUE	0.0230901	TRUE	3	29		N	N	N	N
G4L	is1111	UNKNOWN	FAM	TAMRA	25.9189	26.1518	0.217543	458.42	404.68	49.5933	TRUE	0.0230901	TRUE	3	24		N	N	N	N
G4L	is1111	UNKNOWN	FAM	TAMRA	26.1867	26.1518	0.217543	394.94	404.68	49.5933	TRUE	0.0230901	TRUE	3	24		N	N	N	N
G4L	is1111	UNKNOWN	FAM	TAMRA	26.3498	26.1518	0.217543	360.679	404.68	49.5933	TRUE	0.0230901	TRUE	3	24		N	N	N	N
G5L	is1111	UNKNOWN	FAM	TAMRA	28.5322	28.9145	0.778749	107.055	91.5997	34.0543	TRUE	0.0230901	TRUE	3	27		N	Y	N	N
G5L	is1111	UNKNOWN	FAM	TAMRA	29.8105	28.9145	0.778749	52.5583	91.5997	34.0543	TRUE	0.0230901	TRUE	3	28		N	Y	N	N
G5L	is1111	UNKNOWN	FAM	TAMRA	28.4007	28.9145	0.778749	115.186	91.5997	34.0543	TRUE	0.0230901	TRUE	3	26		N	Y	N	N
H1L	is1111	UNKNOWN	FAM	TAMRA	34.9627	33.9632	0.865858	2.98747	5.58373	2.25013	TRUE	0.0230901	TRUE	3	33		N	Y	N	N
H1L	is1111	UNKNOWN	FAM	TAMRA	33.4863	33.9632	0.865858	6.79433	5.58373	2.25013	TRUE	0.0230901	TRUE	3	32		N	Y	N	N
H1L	is1111	UNKNOWN	FAM	TAMRA	33.4406	33.9632	0.865858	6.96939	5.58373	2.25013	TRUE	0.0230901	TRUE	3	31		N	Y	N	N
H2L	is1111	UNKNOWN	FAM	TAMRA	37.7179	36.7251	0.883022	0.644664	1.20551	0.513219	TRUE	0.0230901	TRUE	3	33		N	Y	N	N
H2L	is1111	UNKNOWN	FAM	TAMRA	36.4301	36.7251	0.883022	1.32015	1.20551	0.513219	TRUE	0.0230901	TRUE	3	35		N	Y	N	N
H2L	is1111	UNKNOWN	FAM	TAMRA	36.0275	36.7251	0.883022	1.65171	1.20551	0.513219	TRUE	0.0230901	TRUE	3	33		N	Y	N	N
H3L	is1111	UNKNOWN	FAM	TAMRA	34.6338	33.9202	1.17002	3.58752	6.21575	4.41697	TRUE	0.0230901	TRUE	3	34		N	Y	N	N
H3L	is1111	UNKNOWN	FAM	TAMRA	32.5699	33.9202	1.17002	11.3152	6.21575	4.41697	TRUE	0.0230901	TRUE	3	31		N	Y	N	N
H3L	is1111	UNKNOWN	FAM	TAMRA	34.5569	33.9202	1.17002	3.74451	6.21575	4.41697	TRUE	0.0230901	TRUE	3	33		N	Y	N	N
H4L	is1111	UNKNOWN	FAM	TAMRA	32.9149	34.2172	1.21282	9.33825	5.27681	3.60489	TRUE	0.0230901	TRUE	3	31		N	Y	N	N
H4L	is1111	UNKNOWN	FAM	TAMRA	35.3144	34.2172	1.21282	2.45632	5.27681	3.60489	TRUE	0.0230901	TRUE	3	34		N	Y	N	N
H4L	is1111	UNKNOWN	FAM	TAMRA	34.4222	34.2172	1.21282	4.03586	5.27681	3.60489	TRUE	0.0230901	TRUE	3	33		N	Y	N	N
H5L	is1111	UNKNOWN	FAM	TAMRA	29.7513	29.5243	0.380398	54.317	62.5952	13.9475	TRUE	0.0230901	TRUE	3	28		N	N	N	N
H5L	is1111	UNKNOWN	FAM	TAMRA	29.7364	29.5243	0.380398	54.7704	62.5952	13.9475	TRUE	0.0230901	TRUE	3	29		N	N	N	N
H5L	is1111	UNKNOWN	FAM	TAMRA	29.0851	29.5243	0.380398	78.6982	62.5952	13.9475	TRUE	0.0230901	TRUE	3	26		N	N	Y	N

## Sheet: Challenge Histo Scores
Histopathologic Scores (Lung)
Vaccine Group
Vaccine A	4	2	4	1	6
Vaccine B	6	2	4	6	6
Vaccine C	2	2	4	4	1
Vaccine D	3	1	4	5	1
Vaccine E	3	2	4	3	2
Vaccine F	3	1	2	1	4
Sham	6	6	6	4
WCV	2	2	2	3

## Sheet: Reactogenicity Clinical Data
Temperature																		Weight
Days Post-Infection	0	1	2	3	4	5	6	7	8	9	10	11	12	13	14			Days Post-Infection	0	1	2	3	4	5	6	7	8	9	10	11	12	13	14
A1	38.9	39.3	39	38.8	39.1	39.1	39.3	39.3	39.2	39.3	39.1	39	39.1	39.3	39.5			A1	463.9	463.7	465.2	432.3	484.5	472.7	484	514.2	523.8	530.2	492	523.9	528	535.4	531.2
A2	39.2	39.1	38.7	38.5	38.5	38.5	38.6	38.6	38.9	38.8	38.9	38.8	38.7	38.8	38.7			A2	480.2	482.2	476.2	433.5	455	447.8	446.1	473.7	481.5	488.5	488	495.8	494	512.9	516.7
A3	38.6	38.4	38.1	38.4	38.4	38.2	38.3	38.6	38.3	38.4	38.5	38.4	38.6	38.7	38.6			A3	479.8	463.5	415.5	466.4	475.7	467.1	469.5	488.7	486.1	504.4	493.3	517.2	505.4	500.5	515.4
A4	38.1	38.3	38.1	38.5	38.1	38.1	38.1	38.2	38	38.1	38.1	38	38.2	38.1	38			A4	478.8	477	472.7	468.6	477.2	466.8	466.4	495.4	485.4	490.6	474.3	498.6	498.1	465.1	493.1
A5	38.8	38.5	38.6	38.9	38.9	39	40.1	39.4	38.7	38.6	38.7	38.7	38.5	38.3	38.2			A5	436	402.8	432.6	391.3	428.7	432.1	419.1	429	431.5	442.4	434	437.1	426.8	425	436
B1	39	39.2	39.4	39.4	39.3	39.1	40.2	40.7	39.7	39.8	39	39.1	39.5	39	38.8			B1	406	395.5	400.8	427	418.2	400.8	442.5	417	421.2	419	423.5	448	417.2	388	411.1
B2	38.3																	B2	397																**B2 mortality related to anesthesia
B3	38.6	38.6	38.6	38.4	38.7	38.5	38.8	39.8	40.6	39.4	39.7	38.8	38.6	38.2	38.4			B3	420	395.4	406.2	410.4	419.1	408.4	435.6	431.8	397.6	382.3	395.9	426.8	412.9	425.8	433.1
B4	38.1	38.2	38	38.8	39.8	39.8	40.3	40	40	39.5	39.1	38.5	38.5	38.4	38.3			B4	429.3	396.2	385	429.7	416.3	402.4	403.4	394.9	385.3	384.5	399.3	407.7	416.7	427.5	424.4
B5	38.8	38.5	38.6	38.3	38.4	39.6	40	39.9	39	38.8	38.4	38.5	38.4	38.4	38.6			B5	472	410.6	411.3	426.5	431.5	427.9	437.9	434.2	442.2	454	462.6	476	456.3	468.5	471.6
C1	38.2	38.1	38.3	38.2	40	40.2	40.4	40.5	40.5	40.2	40	39.3	39.1	39	38.8			C1	392.2	370	376.5	376.4	383.5	374.4	380.6	366.5	357.8	345.2	343.6	360	371.5	397.1	411.8
C2	38.3	38.5	38.8	38.6	40.1	39.6												C2	409.4	386.6	388.3	422.9	418.7	410.8	399.1										**C2 mortality related to infection
C3	38.7	38.8	38.9	38.7	39.6	39.8	40.2	40.3	40	39.5	39.1	38.9	38.9	38.6	38.8			C3	423.8	387.3	379.5	363.1	349.9	345.4	393.1	396.1	401.9	403.2	432.3	411.1	426.2	433	442.6
C4	38.5	38.5	38.1	38.2	38.6	38	38.6	39	38.5	38.4	38.3	38.3	38.3	38.2	38.4			C4	442.8	412.4	425.8	421.5	433.3	430.7	452.4	444.2	454.6	467	472.5	462.6	462.5	463.1	477.1
C5	38.9	38.7	38.8	38.6	39.4	39.3	40.1	39.4	38.8	38.5	38.2	38.3	38.3	38.3	38.1			C5	502.3	465.7	458	474.1	471.4	469.6	493.4	492.2	501.8	501	505.5	501.1	509	510.5	521
Temperature																		Weight
Days Post-Elicitation	0	2	5	7	9	12	14											Days Post-Elicitation	0	2	5	7	9	12	14
A1	38.9	39	39.1	39.1	39.3	38.9	39.5											A1	620.2	586.2	590.8	577.3	607.5	625	629.1
A2	39.2	38.8	38.5	38.6	38.5	38.9	38.5											A2	570.6	562.1	554.5	587.3	581.9	616.2	581.9
A3	38.6	38.5	38.3	38.2	38.6	38.7	38.4											A3	582.3	557.8	568.9	597	543.6	590.2	620
A4	38.1	38.3	38.2	38.3	37.9	38	37.9											A4	473.6	466.3	484.8	490	471.4	513.3	485.7
A5	38.8	38.3	38.4	38.3	38.8	38.2	38.8											A5	479.3	432.6	463.6	479.5	478	488.3	477.6
B1	39	39.2	39.6	39.3	39	39	38.7											B1	458	420.3	451.2	446.7	434.8	470	479
B3	38.3	39.4	38.8	38.5	38.9	38.8	37.7											B3	479.1	427.4	448.8	480.4	495.6	478.9	445.3
B4	38.6	38.2	38.1	38.7	38.3	38.5	38											B4	527	473.2	524	536	527.4	526.6	554.9
B5	38.1	38.7	38.5	38.1	38.3	38.6	37.9											B5	570.4	527.2	554.5	551.2	575.7	576.7	598.7
C1	38.8	39.1	38.4	38.6	38.2	38.3	38.6											C1	508.8	467.8	489.6	501.3	497	481	510.3
C3	38.2	38.5	38.6	39	38.7	38.5	38.5											C3	550.5	501.8	548	558.2	571.2	539.5	484.9
C4	38.3	38.7	38.5	38.3	38.8	37.5	37.6											C4	558.2	538	565.1	550.7	583.7	570	501.6
C5	38.7	38.3	38.3	38.7	38.1	38.5	38.1											C5	577.2	543.4	563.5	581.9	603.1	603.9	613.3

## Sheet: Reactogenicity Histo Scores
Histopathologic Scores (Vaccination sites)
Vaccine Site
Vaccine A	1	1	2	1	2
Vaccine B	5	5	4	3
Vaccine C	4	4	5	5	5
Vaccine D	3	2	4	1
Vaccine E	2	1	4	4
Vaccine F	5	4	3	4
Sham	0	0	0	0
WCV-	2	1	0	3
WCV+	6	6	6	3	5	3	2	5
